# Supplementary material for: Chlorido(2-imino­methyl-3-fluoro­phenyl-κ2 C 1,N)tris­(trimethyl­phos­phane-κP)iron
Source: Acta Crystallogr Sect E Struct Rep Online. 2011 May 7;67(Pt 6):m679. doi: 10.1107/S1600536811015030 (PMC3120623; doi:10.1107/S1600536811015030)
Supplement: Supplementary file 1 [file e-67-0m679-sup1.cif]

##############################################################################
#                                                                            #
# This CIF contains the data in a paper accepted for publication in          #
# Acta Crystallographica Section E. It conforms to the requirements of       #
# Notes for Authors for Acta Crystallographica Section E, and has been       #
# peer reviewed under the auspices of the IUCr Commission on Journals.       #
#                                                                            #
# Full details of the Crystallographic Information File format               #
# are given in the paper "The Crystallographic Information File (CIF):       #
# a New Standard Archive File for Crystallography" by S. R. Hall, F. H.      #
# Allen and I. D. Brown [Acta Cryst. (1991), A47, 655-685].                  #
#                                                                            #
# The current version of the core CIF dictionary is obtainable from          #
# ftp://ftp.iucr.org/pub/cif_core.dic.                                       #
#                                                                            #
# Software is freely available for graphical display of the structure(s)     #
# in this CIF. For information consult the CIF software page                 #
# http://www.iucr.org/resources/cif/software.                                #
#                                                                            #
# This file may be used for bona fide research purposes within the           #
# scientific community so long as proper attribution is given to the journal # 
# article from which it was obtained.                                        #
#                                                                            #
##############################################################################
data_global
_audit_creation_method     'form.cif (version 2.0)'
_journal_data_validation_number     ?
_journal_date_recd_electronic     2011-03-18
_journal_date_accepted     2011-04-21
_journal_name_full     'Acta Crystallographica, Section E'
_journal_year     2011
_journal_volume     67
_journal_issue      6
_journal_page_first     m679
_journal_page_last     m679
_journal_paper_category     QM
_journal_coeditor_code     EZ2239
loop_
    _publ_contact_author_name
    _publ_contact_author_address
    _publ_contact_author_email
    _publ_contact_author_fax
    _publ_contact_author_phone
    'Li, Xiaoyan'
;
      School of Chemistry and Chemical Engineering,
      Shandong University,
      Jinan 250100,
      People's Republic of China
;
 'Xli63@sdu.edu.cn' '0086-531-88361350' '0086-531-88361350'
_publ_section_title
;\
Chlorido(2-iminomethyl-3-fluorophenyl-\k^2^<i>C</i>^1^,<i>N</i>)\
tris(trimethylphosphane-\k<i>P</i>)iron
;
loop_
    _publ_author_name
    _publ_author_address
    'Xu, Xiaofeng'
;
School of Chemistry and Chemical Engineering,
Shandong University,
Jinan 250100,
People's Republic of China
;
    'Li, Xiaoyan'
;
School of Chemistry and Chemical Engineering,
Shandong University,
Jinan 250100,
People's Republic of China
;
data_I
_audit_creation_method     SHELXL-97
_chemical_name_systematic
;
Chlorido(2-iminomethyl-3-fluorophenyl-
\k^2^<i>C</i>^1^,<i>N</i>)tris(trimethylphosphane-\k<i>P</i>)iron
;
_chemical_name_common     ?
_chemical_formula_moiety     'C16 H32 Cl F Fe N P3'
_chemical_formula_sum     'C16 H32 Cl F Fe N P3'
_chemical_formula_iupac     '[Fe (C7 H5 F N) Cl (C3 H9 P)3]'
_chemical_formula_weight     441.64
_chemical_melting_point     ?
_symmetry_cell_setting     monoclinic
_symmetry_space_group_name_H-M     'P 21/c'
_symmetry_space_group_name_hall     -P2ybc
loop_
    _symmetry_equiv_pos_as_xyz
    'x, y, z'
    '-x, y+1/2, -z+1/2'
    '-x, -y, -z'
    'x, -y-1/2, z-1/2'
_cell_length_a     8.9879(6)
_cell_length_b     19.4457(13)
_cell_length_c     13.5438(7)
_cell_angle_alpha     90.00
_cell_angle_beta     114.937(3)
_cell_angle_gamma     90.00
_cell_volume     2146.4(2)
_cell_formula_units_Z     4
_cell_measurement_reflns_used     5013
_cell_measurement_theta_min     2.50
_cell_measurement_theta_max     27.51
_cell_measurement_temperature     298(2)
_exptl_crystal_description     block
_exptl_crystal_colour     red
_exptl_crystal_size_max     0.20
_exptl_crystal_size_mid     0.18
_exptl_crystal_size_min     0.15
_exptl_crystal_density_diffrn     1.367
_exptl_crystal_density_meas     ?
_exptl_crystal_density_method     'not measured'
_exptl_crystal_F_000     928
_exptl_absorpt_coefficient_mu     1.057
_exptl_absorpt_correction_type     multi-scan
_exptl_absorpt_process_details     '(SADABS; Bruker, 2001)'
_exptl_absorpt_correction_T_min     0.8164
_exptl_absorpt_correction_T_max     0.8575
_exptl_special_details
;
;
_diffrn_ambient_temperature     298(2)
_diffrn_radiation_type     MoK\a
_diffrn_radiation_wavelength     0.71073
_diffrn_radiation_source     'fine-focus sealed tube'
_diffrn_radiation_monochromator     graphite
_diffrn_measurement_device_type     'Bruker APEXII CCD'
_diffrn_measurement_method     '\f and \w'
_diffrn_detector_area_resol_mean     ?
_diffrn_reflns_number     12499
_diffrn_reflns_av_R_equivalents     0.0236
_diffrn_reflns_av_sigmaI/netI     0.0303
_diffrn_reflns_theta_min     1.96
_diffrn_reflns_theta_max     27.54
_diffrn_reflns_theta_full     27.54
_diffrn_measured_fraction_theta_max     0.981
_diffrn_measured_fraction_theta_full     0.981
_diffrn_reflns_limit_h_min     -10
_diffrn_reflns_limit_h_max     11
_diffrn_reflns_limit_k_min     -24
_diffrn_reflns_limit_k_max     25
_diffrn_reflns_limit_l_min     -17
_diffrn_reflns_limit_l_max     13
_diffrn_standards_number     ?
_diffrn_standards_interval_count     ?
_diffrn_standards_interval_time     ?
_diffrn_standards_decay_%     ?
_refine_special_details
;
Refinement of <i>F</i>^2^ against ALL reflections. The weighted <i>R</i>-factor
<i>wR</i> and goodness of fit <i>S</i> are based on <i>F</i>^2^, conventional
<i>R</i>-factors <i>R</i> are based on <i>F</i>, with <i>F</i> set to zero for
negative <i>F</i>^2^. The threshold expression of <i>F</i>^2^ >
\s(<i>F</i>^2^) is used only for calculating <i>R</i>-factors(gt) <i>etc</i>.
and is not relevant to the choice of reflections for refinement.
<i>R</i>-factors based on <i>F</i>^2^ are statistically about twice as large
as those based on <i>F</i>, and <i>R</i>- factors based on ALL data will be
even larger.
;
_reflns_number_total     4859
_reflns_number_gt     4109
_reflns_threshold_expression     I>2\s(I)
_refine_ls_structure_factor_coef     Fsqd
_refine_ls_matrix_type     full
_refine_ls_R_factor_all     0.0364
_refine_ls_R_factor_gt     0.0286
_refine_ls_wR_factor_gt     0.0669
_refine_ls_wR_factor_ref     0.0709
_refine_ls_goodness_of_fit_ref     1.038
_refine_ls_restrained_S_all     1.038
_refine_ls_number_reflns     4859
_refine_ls_number_parameters     217
_refine_ls_number_restraints     0
_refine_ls_hydrogen_treatment     constr
_refine_ls_weighting_scheme     calc
_refine_ls_weighting_details
         'calc w=1/[\s^2^(Fo^2^)+(0.0334P)^2^+0.4204P] where P=(Fo^2^+2Fc^2^)/3'
_atom_sites_solution_hydrogens     geom
_atom_sites_solution_primary     direct
_atom_sites_solution_secondary     difmap
_refine_ls_shift/su_max     0.001
_refine_ls_shift/su_mean     0.000
_refine_diff_density_max     0.373
_refine_diff_density_min     -0.225
_refine_ls_extinction_method     none
_refine_ls_extinction_coef     ?
loop_
    _atom_type_symbol
    _atom_type_description
    _atom_type_scat_dispersion_real
    _atom_type_scat_dispersion_imag
    _atom_type_scat_source
    'C' 'C' 0.0033 0.0016
                         'International Tables Vol C Tables 4.2.6.8 and 6.1.1.4'
    'H' 'H' 0.0000 0.0000
                         'International Tables Vol C Tables 4.2.6.8 and 6.1.1.4'
    'Cl' 'Cl' 0.1484 0.1585
                         'International Tables Vol C Tables 4.2.6.8 and 6.1.1.4'
    'F' 'F' 0.0171 0.0103
                         'International Tables Vol C Tables 4.2.6.8 and 6.1.1.4'
    'N' 'N' 0.0061 0.0033
                         'International Tables Vol C Tables 4.2.6.8 and 6.1.1.4'
    'P' 'P' 0.1023 0.0942
                         'International Tables Vol C Tables 4.2.6.8 and 6.1.1.4'
    'Fe' 'Fe' 0.3463 0.8444
                         'International Tables Vol C Tables 4.2.6.8 and 6.1.1.4'
_computing_data_collection     'APEX2 (Bruker, 2004)'
_computing_cell_refinement     'SAINT-Plus (Bruker, 2001)'
_computing_data_reduction     'SAINT-Plus (Bruker, 2001)'
_computing_structure_solution     'SHELXS97 (Sheldrick, 2008)'
_computing_structure_refinement     'SHELXL97 (Sheldrick, 2008)'
_computing_molecular_graphics     'SHELXTL (Sheldrick, 2008)'
_computing_publication_material     'SHELXTL (Sheldrick, 2008)'
loop_
    _atom_site_type_symbol
    _atom_site_label
    _atom_site_fract_x
    _atom_site_fract_y
    _atom_site_fract_z
    _atom_site_U_iso_or_equiv
    _atom_site_adp_type
    _atom_site_calc_flag
    _atom_site_refinement_flags
    _atom_site_occupancy
    _atom_site_symmetry_multiplicity
    _atom_site_disorder_assembly
    _atom_site_disorder_group
    Fe Fe 0.02988(3) 0.391645(11) 0.325636(18) 0.01883(7) Uani d . 1 1 . .
    P P3 0.25510(6) 0.35114(2) 0.46464(4) 0.02733(11) Uani d . 1 1 . .
    P P2 0.14694(5) 0.39138(2) 0.20985(4) 0.02377(11) Uani d . 1 1 . .
    P P1 -0.19959(5) 0.44130(2) 0.20154(4) 0.02855(11) Uani d . 1 1 . .
    C C1 -0.0641(2) 0.29926(8) 0.29408(13) 0.0239(3) Uani d . 1 1 . .
    C C6 -0.1656(2) 0.28469(9) 0.34912(13) 0.0249(4) Uani d . 1 1 . .
    C C5 -0.2479(2) 0.22233(10) 0.33495(15) 0.0311(4) Uani d . 1 1 . .
    C C4 -0.2322(2) 0.17074(10) 0.27239(15) 0.0377(5) Uani d . 1 1 . .
    H H4 -0.2877 0.1293 0.2647 0.045 Uiso calc R 1 1 . .
    C C3 -0.1304(3) 0.18198(9) 0.22048(15) 0.0372(5) Uani d . 1 1 . .
    H H3 -0.1154 0.1472 0.1784 0.045 Uiso calc R 1 1 . .
    C C2 -0.0503(2) 0.24454(9) 0.23040(15) 0.0319(4) Uani d . 1 1 . .
    H H2 0.0153 0.2505 0.1933 0.038 Uiso calc R 1 1 . .
    N N1 -0.08235(18) 0.39126(7) 0.42146(12) 0.0272(3) Uani d . 1 1 . .
    H H1 -0.0735 0.4256 0.4636 0.033 Uiso calc R 1 1 . .
    C C7 -0.1695(2) 0.33880(9) 0.42040(14) 0.0291(4) Uani d . 1 1 . .
    H H7 -0.2296 0.3360 0.4618 0.035 Uiso calc R 1 1 . .
    C C12 0.2364(2) 0.47338(9) 0.19708(15) 0.0320(4) Uani d . 1 1 . .
    H H12A 0.3218 0.4860 0.2663 0.048 Uiso calc R 1 1 . .
    H H12B 0.1530 0.5082 0.1737 0.048 Uiso calc R 1 1 . .
    H H12C 0.2816 0.4690 0.1445 0.048 Uiso calc R 1 1 . .
    C C13 0.0237(3) 0.37148(12) 0.06515(15) 0.0414(5) Uani d . 1 1 . .
    H H13A -0.0624 0.4048 0.0344 0.062 Uiso calc R 1 1 . .
    H H13B -0.0233 0.3265 0.0587 0.062 Uiso calc R 1 1 . .
    H H13C 0.0925 0.3728 0.0269 0.062 Uiso calc R 1 1 . .
    C C11 0.3211(2) 0.33487(10) 0.22908(17) 0.0375(5) Uani d . 1 1 . .
    H H11A 0.3555 0.3428 0.1719 0.056 Uiso calc R 1 1 . .
    H H11B 0.2884 0.2877 0.2273 0.056 Uiso calc R 1 1 . .
    H H11C 0.4105 0.3445 0.2981 0.056 Uiso calc R 1 1 . .
    C C8 -0.1846(3) 0.51567(12) 0.1234(2) 0.0500(6) Uani d . 1 1 . .
    H H8A -0.2926 0.5328 0.0792 0.075 Uiso calc R 1 1 . .
    H H8B -0.1322 0.5022 0.0776 0.075 Uiso calc R 1 1 . .
    H H8C -0.1211 0.5511 0.1725 0.075 Uiso calc R 1 1 . .
    C C10 -0.3503(2) 0.38749(12) 0.09655(18) 0.0475(6) Uani d . 1 1 . .
    H H10A -0.3822 0.3504 0.1302 0.071 Uiso calc R 1 1 . .
    H H10B -0.3030 0.3692 0.0504 0.071 Uiso calc R 1 1 . .
    H H10C -0.4449 0.4146 0.0538 0.071 Uiso calc R 1 1 . .
    C C9 -0.3291(3) 0.47893(11) 0.2609(2) 0.0479(6) Uani d . 1 1 . .
    H H9A -0.4121 0.5070 0.2075 0.072 Uiso calc R 1 1 . .
    H H9B -0.2632 0.5067 0.3224 0.072 Uiso calc R 1 1 . .
    H H9C -0.3803 0.4429 0.2840 0.072 Uiso calc R 1 1 . .
    C C14 0.4433(2) 0.40139(11) 0.50640(17) 0.0441(5) Uani d . 1 1 . .
    H H14A 0.5319 0.3771 0.5623 0.066 Uiso calc R 1 1 . .
    H H14B 0.4286 0.4451 0.5340 0.066 Uiso calc R 1 1 . .
    H H14C 0.4684 0.4084 0.4449 0.066 Uiso calc R 1 1 . .
    C C15 0.3272(3) 0.26346(10) 0.46240(18) 0.0451(5) Uani d . 1 1 . .
    H H15A 0.3641 0.2595 0.4057 0.068 Uiso calc R 1 1 . .
    H H15B 0.2391 0.2317 0.4491 0.068 Uiso calc R 1 1 . .
    H H15C 0.4163 0.2532 0.5313 0.068 Uiso calc R 1 1 . .
    C C16 0.2353(3) 0.34609(12) 0.59360(16) 0.0458(5) Uani d . 1 1 . .
    H H16A 0.3393 0.3340 0.6511 0.069 Uiso calc R 1 1 . .
    H H16B 0.1554 0.3117 0.5881 0.069 Uiso calc R 1 1 . .
    H H16C 0.2008 0.3899 0.6092 0.069 Uiso calc R 1 1 . .
    F F -0.34624(14) 0.21266(6) 0.38775(10) 0.0473(3) Uani d . 1 1 . .
    Cl Cl1 0.11769(5) 0.50640(2) 0.39209(4) 0.02803(10) Uani d . 1 1 . .
loop_
    _atom_site_aniso_label
    _atom_site_aniso_U_11
    _atom_site_aniso_U_22
    _atom_site_aniso_U_33
    _atom_site_aniso_U_12
    _atom_site_aniso_U_13
    _atom_site_aniso_U_23
    Fe 0.02089(13) 0.01713(12) 0.02020(13) -0.00157(9) 0.01036(10) -0.00253(9)
    P3 0.0284(2) 0.0237(2) 0.0260(2) -0.00102(18) 0.00766(19) 0.00456(18)
    P2 0.0242(2) 0.0271(2) 0.0231(2) -0.00228(18) 0.01291(18) -0.00302(17)
    P1 0.0204(2) 0.0289(2) 0.0338(3) 0.00095(18) 0.00892(19) 0.00162(19)
    C1 0.0254(8) 0.0222(8) 0.0227(8) -0.0012(7) 0.0089(7) -0.0011(7)
    C6 0.0263(9) 0.0237(8) 0.0238(8) -0.0022(7) 0.0096(7) 0.0012(7)
    C5 0.0281(9) 0.0313(10) 0.0288(9) -0.0073(8) 0.0069(8) 0.0074(8)
    C4 0.0423(11) 0.0239(9) 0.0336(10) -0.0110(8) 0.0031(9) 0.0016(8)
    C3 0.0509(12) 0.0219(9) 0.0315(10) -0.0031(8) 0.0103(9) -0.0076(8)
    C2 0.0395(10) 0.0256(9) 0.0329(10) -0.0050(8) 0.0175(8) -0.0085(8)
    N1 0.0347(8) 0.0233(7) 0.0299(8) -0.0039(6) 0.0198(7) -0.0072(6)
    C7 0.0325(10) 0.0324(10) 0.0290(9) -0.0031(8) 0.0194(8) -0.0001(8)
    C12 0.0320(10) 0.0350(10) 0.0337(10) -0.0038(8) 0.0184(8) 0.0030(8)
    C13 0.0455(12) 0.0559(13) 0.0254(10) -0.0109(10) 0.0174(9) -0.0086(9)
    C11 0.0375(11) 0.0365(11) 0.0479(12) 0.0022(9) 0.0273(10) -0.0050(9)
    C8 0.0326(11) 0.0499(13) 0.0586(14) 0.0082(10) 0.0106(10) 0.0259(11)
    C10 0.0277(10) 0.0572(14) 0.0437(13) -0.0041(10) 0.0015(9) -0.0069(10)
    C9 0.0316(11) 0.0448(12) 0.0696(16) 0.0098(9) 0.0235(11) -0.0042(11)
    C14 0.0296(10) 0.0465(12) 0.0406(12) -0.0066(9) -0.0004(9) 0.0105(10)
    C15 0.0475(12) 0.0315(11) 0.0546(13) 0.0139(9) 0.0197(11) 0.0145(10)
    C16 0.0600(14) 0.0450(12) 0.0273(10) -0.0034(11) 0.0135(10) 0.0072(9)
    F 0.0466(7) 0.0466(7) 0.0524(7) -0.0150(6) 0.0245(6) 0.0088(6)
    Cl1 0.0366(2) 0.01904(19) 0.0327(2) -0.00468(17) 0.01878(19) -0.00525(17)
_geom_special_details
;
All e.s.d.'s (except the e.s.d. in the dihedral angle between two l.s. planes)
are estimated using the full covariance matrix. The cell e.s.d.'s are taken
into account individually in the estimation of e.s.d.'s in distances, angles
and torsion angles; correlations between e.s.d.'s in cell parameters are only
used when they are defined by crystal symmetry. An approximate (isotropic)
treatment of cell e.s.d.'s is used for estimating e.s.d.'s involving l.s.
planes.
;
loop_
    _geom_bond_atom_site_label_1
    _geom_bond_atom_site_label_2
    _geom_bond_site_symmetry_2
    _geom_bond_distance
    _geom_bond_publ_flag
    Fe N1 . 1.9508(14) ?
    Fe C1 . 1.9544(16) ?
    Fe P2 . 2.2265(5) ?
    Fe P3 . 2.2470(5) ?
    Fe P1 . 2.2556(5) ?
    Fe Cl1 . 2.4111(5) ?
    P3 C14 . 1.825(2) ?
    P3 C15 . 1.829(2) ?
    P3 C16 . 1.832(2) ?
    P2 C12 . 1.8268(18) ?
    P2 C11 . 1.8393(19) ?
    P2 C13 . 1.8404(19) ?
    P1 C10 . 1.824(2) ?
    P1 C9 . 1.824(2) ?
    P1 C8 . 1.830(2) ?
    C1 C2 . 1.408(2) ?
    C1 C6 . 1.429(2) ?
    C6 C5 . 1.391(2) ?
    C6 C7 . 1.439(2) ?
    C5 C4 . 1.359(3) ?
    C5 F . 1.364(2) ?
    C4 C3 . 1.386(3) ?
    C4 H4 . 0.9300 ?
    C3 C2 . 1.391(3) ?
    C3 H3 . 0.9300 ?
    C2 H2 . 0.9300 ?
    N1 C7 . 1.283(2) ?
    N1 H1 . 0.8600 ?
    C7 H7 . 0.9300 ?
    C12 H12A . 0.9600 ?
    C12 H12B . 0.9600 ?
    C12 H12C . 0.9600 ?
    C13 H13A . 0.9600 ?
    C13 H13B . 0.9600 ?
    C13 H13C . 0.9600 ?
    C11 H11A . 0.9600 ?
    C11 H11B . 0.9600 ?
    C11 H11C . 0.9600 ?
    C8 H8A . 0.9600 ?
    C8 H8B . 0.9600 ?
    C8 H8C . 0.9600 ?
    C10 H10A . 0.9600 ?
    C10 H10B . 0.9600 ?
    C10 H10C . 0.9600 ?
    C9 H9A . 0.9600 ?
    C9 H9B . 0.9600 ?
    C9 H9C . 0.9600 ?
    C14 H14A . 0.9600 ?
    C14 H14B . 0.9600 ?
    C14 H14C . 0.9600 ?
    C15 H15A . 0.9600 ?
    C15 H15B . 0.9600 ?
    C15 H15C . 0.9600 ?
    C16 H16A . 0.9600 ?
    C16 H16B . 0.9600 ?
    C16 H16C . 0.9600 ?
loop_
    _geom_angle_atom_site_label_1
    _geom_angle_atom_site_label_2
    _geom_angle_atom_site_label_3
    _geom_angle_site_symmetry_1
    _geom_angle_site_symmetry_3
    _geom_angle
    _geom_angle_publ_flag
    N1 Fe C1 . . 81.08(7) ?
    N1 Fe P2 . . 177.39(5) ?
    C1 Fe P2 . . 97.64(5) ?
    N1 Fe P3 . . 88.69(5) ?
    C1 Fe P3 . . 90.84(5) ?
    P2 Fe P3 . . 93.61(2) ?
    N1 Fe P1 . . 86.02(5) ?
    C1 Fe P1 . . 93.18(5) ?
    P2 Fe P1 . . 91.794(19) ?
    P3 Fe P1 . . 172.79(2) ?
    N1 Fe Cl1 . . 86.27(4) ?
    C1 Fe Cl1 . . 167.34(5) ?
    P2 Fe Cl1 . . 95.022(17) ?
    P3 Fe Cl1 . . 88.522(18) ?
    P1 Fe Cl1 . . 86.246(18) ?
    C14 P3 C15 . . 102.46(10) ?
    C14 P3 C16 . . 100.56(11) ?
    C15 P3 C16 . . 98.25(10) ?
    C14 P3 Fe . . 117.51(7) ?
    C15 P3 Fe . . 120.89(7) ?
    C16 P3 Fe . . 113.72(8) ?
    C12 P2 C11 . . 98.76(9) ?
    C12 P2 C13 . . 100.02(9) ?
    C11 P2 C13 . . 96.86(10) ?
    C12 P2 Fe . . 114.99(6) ?
    C11 P2 Fe . . 121.91(7) ?
    C13 P2 Fe . . 119.97(7) ?
    C10 P1 C9 . . 99.88(11) ?
    C10 P1 C8 . . 102.37(11) ?
    C9 P1 C8 . . 98.87(11) ?
    C10 P1 Fe . . 118.72(8) ?
    C9 P1 Fe . . 113.34(8) ?
    C8 P1 Fe . . 120.13(7) ?
    C2 C1 C6 . . 114.22(15) ?
    C2 C1 Fe . . 133.41(14) ?
    C6 C1 Fe . . 112.36(12) ?
    C5 C6 C1 . . 121.36(16) ?
    C5 C6 C7 . . 124.61(16) ?
    C1 C6 C7 . . 114.01(15) ?
    C4 C5 F . . 119.09(16) ?
    C4 C5 C6 . . 122.71(18) ?
    F C5 C6 . . 118.19(17) ?
    C5 C4 C3 . . 117.68(17) ?
    C5 C4 H4 . . 121.2 ?
    C3 C4 H4 . . 121.2 ?
    C4 C3 C2 . . 120.94(18) ?
    C4 C3 H3 . . 119.5 ?
    C2 C3 H3 . . 119.5 ?
    C3 C2 C1 . . 123.01(18) ?
    C3 C2 H2 . . 118.5 ?
    C1 C2 H2 . . 118.5 ?
    C7 N1 Fe . . 118.71(12) ?
    C7 N1 H1 . . 120.6 ?
    Fe N1 H1 . . 120.6 ?
    N1 C7 C6 . . 113.67(15) ?
    N1 C7 H7 . . 123.2 ?
    C6 C7 H7 . . 123.2 ?
    P2 C12 H12A . . 109.5 ?
    P2 C12 H12B . . 109.5 ?
    H12A C12 H12B . . 109.5 ?
    P2 C12 H12C . . 109.5 ?
    H12A C12 H12C . . 109.5 ?
    H12B C12 H12C . . 109.5 ?
    P2 C13 H13A . . 109.5 ?
    P2 C13 H13B . . 109.5 ?
    H13A C13 H13B . . 109.5 ?
    P2 C13 H13C . . 109.5 ?
    H13A C13 H13C . . 109.5 ?
    H13B C13 H13C . . 109.5 ?
    P2 C11 H11A . . 109.5 ?
    P2 C11 H11B . . 109.5 ?
    H11A C11 H11B . . 109.5 ?
    P2 C11 H11C . . 109.5 ?
    H11A C11 H11C . . 109.5 ?
    H11B C11 H11C . . 109.5 ?
    P1 C8 H8A . . 109.5 ?
    P1 C8 H8B . . 109.5 ?
    H8A C8 H8B . . 109.5 ?
    P1 C8 H8C . . 109.5 ?
    H8A C8 H8C . . 109.5 ?
    H8B C8 H8C . . 109.5 ?
    P1 C10 H10A . . 109.5 ?
    P1 C10 H10B . . 109.5 ?
    H10A C10 H10B . . 109.5 ?
    P1 C10 H10C . . 109.5 ?
    H10A C10 H10C . . 109.5 ?
    H10B C10 H10C . . 109.5 ?
    P1 C9 H9A . . 109.5 ?
    P1 C9 H9B . . 109.5 ?
    H9A C9 H9B . . 109.5 ?
    P1 C9 H9C . . 109.5 ?
    H9A C9 H9C . . 109.5 ?
    H9B C9 H9C . . 109.5 ?
    P3 C14 H14A . . 109.5 ?
    P3 C14 H14B . . 109.5 ?
    H14A C14 H14B . . 109.5 ?
    P3 C14 H14C . . 109.5 ?
    H14A C14 H14C . . 109.5 ?
    H14B C14 H14C . . 109.5 ?
    P3 C15 H15A . . 109.5 ?
    P3 C15 H15B . . 109.5 ?
    H15A C15 H15B . . 109.5 ?
    P3 C15 H15C . . 109.5 ?
    H15A C15 H15C . . 109.5 ?
    H15B C15 H15C . . 109.5 ?
    P3 C16 H16A . . 109.5 ?
    P3 C16 H16B . . 109.5 ?
    H16A C16 H16B . . 109.5 ?
    P3 C16 H16C . . 109.5 ?
    H16A C16 H16C . . 109.5 ?
    H16B C16 H16C . . 109.5 ?
loop_
    _geom_hbond_atom_site_label_D
    _geom_hbond_atom_site_label_H
    _geom_hbond_atom_site_label_A
    _geom_hbond_site_symmetry_A
    _geom_hbond_distance_DH
    _geom_hbond_distance_HA
    _geom_hbond_distance_DA
    _geom_hbond_angle_DHA
    N1 H1 Cl1 3_566 0.86 2.53 3.3339(15) 156.8
