# Supplementary material for: Chlorido(2-imino­methyl-3-fluoro­phenyl-κ2 C 1,N)tris­(trimethyl­phos­phane-κP)iron
Source: Acta Crystallogr Sect E Struct Rep Online. 2011 May 7;67(Pt 6):m679. doi: 10.1107/S1600536811015030 (PMC3120623; doi:10.1107/S1600536811015030)
Supplement: Supplementary file 2 [file e-67-0m679-Isup2.hkl]

# 
# h,k,l, Fc-squared, Fo-squared, sigma(Fo-squared) and status flag 
# 
data_I
_shelx_title ' test in P21/c' 
_shelx_refln_list_code          4 
_shelx_F_calc_maximum      241.47 
_exptl_crystal_F_000       928.00 
_reflns_d_resolution_high  0.7687 
 
loop_ 
 _symmetry_equiv_pos_as_xyz 
 'x, y, z' 
 '-x, y+1/2, -z+1/2' 
 '-x, -y, -z' 
 'x, -y-1/2, z-1/2' 
 
_cell_length_a     8.9879 
_cell_length_b    19.4457 
_cell_length_c    13.5438 
_cell_angle_alpha  90.000 
_cell_angle_beta  114.937 
_cell_angle_gamma  90.000 
 
_shelx_F_squared_multiplier     1.000 
 
loop_ 
 _refln_index_h 
 _refln_index_k 
 _refln_index_l 
 _refln_F_squared_calc 
 _refln_F_squared_meas 
 _refln_F_squared_sigma 
 _refln_observed_status 
   1   0   0    58309.27    58075.68   1065.21 o 
   2   0   0     9765.89     9957.87    136.11 o 
   3   0   0      158.27      162.41     23.35 o 
   4   0   0      233.27      234.20     19.08 o 
   5   0   0      886.76      770.15     25.22 o 
   6   0   0      932.44      881.53     29.69 o 
   7   0   0       34.95       33.20      9.14 o 
   8   0   0      144.52      144.64     16.34 o 
   9   0   0      104.21       99.76     15.81 o 
  10   0   0      749.39      711.78     52.80 o 
   1   1   0      136.25      147.84      7.20 o 
   2   1   0     1633.03     1841.21     22.65 o 
   3   1   0      371.83      416.39      8.45 o 
   4   1   0      390.19      397.67      9.36 o 
   5   1   0     1793.36     1796.33     24.91 o 
   6   1   0      110.62      111.29      8.52 o 
   7   1   0       95.67       83.05      9.78 o 
   8   1   0     1481.65     1485.63     32.35 o 
   9   1   0     1098.84     1070.63     28.82 o 
  10   1   0      439.52      440.68     24.65 o 
   0   2   0      484.32      580.96     15.05 o 
   1   2   0     2351.11     2393.63     51.41 o 
   2   2   0      238.73      240.90      8.43 o 
   3   2   0     6003.91     6183.86     57.88 o 
   4   2   0      567.99      591.38     11.85 o 
   5   2   0      102.24      111.42      6.24 o 
   6   2   0       68.46       66.24      8.21 o 
   7   2   0       34.80       31.45      6.20 o 
   8   2   0        0.06        1.51      5.12 o 
   9   2   0      394.73      428.84     19.80 o 
  10   2   0      463.85      418.65     24.81 o 
   1   3   0     3322.80     3486.04     51.57 o 
   2   3   0     4446.82     4897.92     51.18 o 
   3   3   0     2322.96     2375.31     30.60 o 
   4   3   0      958.55      860.50     18.92 o 
   5   3   0     2376.70     2315.17     30.30 o 
   6   3   0      117.18      119.99      8.88 o 
   7   3   0      626.07      614.44     18.93 o 
   8   3   0     3866.18     3801.10     58.05 o 
   9   3   0     3494.15     3439.54     67.41 o 
  10   3   0      345.08      318.75     22.01 o 
   0   4   0     8842.27     9170.48    139.62 o 
   1   4   0     4833.77     5052.64     58.79 o 
   2   4   0     5681.93     6243.56     73.95 o 
   3   4   0     1834.50     1860.09     25.83 o 
   4   4   0     6026.49     5905.26     66.11 o 
   5   4   0     1872.77     1802.30     25.99 o 
   6   4   0      122.80      134.01      7.88 o 
   7   4   0      772.94      757.91     21.24 o 
   8   4   0      132.66      137.65     11.63 o 
   9   4   0      281.45      306.00     20.23 o 
  10   4   0      625.32      676.14     29.71 o 
   1   5   0     8305.93     8389.29     81.52 o 
   2   5   0      884.62      970.11     15.43 o 
   3   5   0      574.09      618.71     13.21 o 
   4   5   0       95.66      112.73      6.73 o 
   5   5   0     1221.97     1281.49     24.05 o 
   6   5   0      784.35      769.82     20.91 o 
   7   5   0       46.59       46.53      7.43 o 
   8   5   0       53.03       53.68     10.25 o 
   9   5   0      138.33      160.14     16.29 o 
  10   5   0       28.96       35.50     11.02 o 
   0   6   0      781.14      854.32     19.26 o 
   1   6   0      309.53      313.29      9.11 o 
   2   6   0    13592.77    14128.71    233.90 o 
   3   6   0     2111.18     2166.62     29.48 o 
   4   6   0      394.57      337.55     18.09 o 
   5   6   0     2509.39     2373.42     36.08 o 
   6   6   0     1361.12     1306.17     26.56 o 
   7   6   0       22.61       30.80      6.65 o 
   8   6   0      761.69      743.51     27.01 o 
   9   6   0      124.21      114.69     22.54 o 
  10   6   0        6.37       -5.75      8.99 o 
   1   7   0     3111.78     3277.85     43.90 o 
   2   7   0     6999.16     7145.46    182.33 o 
   3   7   0     3637.47     3674.60     34.98 o 
   4   7   0       41.90       65.44      5.06 o 
   5   7   0        7.70       13.89      3.70 o 
   6   7   0      388.29      404.43     14.48 o 
   7   7   0     2644.70     2606.73     51.49 o 
   8   7   0     1476.08     1480.19     52.38 o 
   9   7   0      690.28      696.53     28.50 o 
  10   7   0      803.37      725.44     37.83 o 
   0   8   0    18811.18    19790.92    263.83 o 
   1   8   0     7513.77     7722.85     90.63 o 
   2   8   0     4277.89     4458.06     49.39 o 
   3   8   0     2046.09     2142.75     23.62 o 
   4   8   0       38.38       44.20      4.57 o 
   5   8   0      581.15      561.99     22.02 o 
   6   8   0       50.38       50.62      7.13 o 
   7   8   0     1274.38     1272.50     34.21 o 
   8   8   0      933.34      925.17     44.56 o 
   9   8   0        0.06        7.66      7.86 o 
  10   8   0      456.64      439.05     44.27 o 
   1   9   0     4229.77     4587.19     51.89 o 
   2   9   0        7.88        8.38      2.25 o 
   3   9   0     2712.96     2747.75     34.73 o 
   4   9   0       12.55       18.13      5.27 o 
   5   9   0      475.49      452.51     14.56 o 
   6   9   0      134.25      121.99      8.41 o 
   7   9   0      190.74      231.33     13.36 o 
   8   9   0       20.39       10.14      7.14 o 
   9   9   0        9.01       16.14     10.11 o 
   0  10   0     6634.89     6581.82    100.38 o 
   1  10   0     8213.05     8142.23     85.16 o 
   2  10   0    12246.87    12490.02    123.87 o 
   3  10   0      190.79      171.26      6.88 o 
   4  10   0     3495.35     3608.59     47.16 o 
   5  10   0      411.81      458.48     19.54 o 
   6  10   0     1136.69     1042.83     73.91 o 
   7  10   0     1045.23     1100.19     31.13 o 
   8  10   0      144.45      136.41     17.54 o 
   9  10   0       19.01       13.94     13.94 o 
   1  11   0        4.51       13.19      3.25 o 
   2  11   0     5968.81     5931.35     66.77 o 
   3  11   0      361.66      384.71     10.09 o 
   4  11   0     1742.37     1652.81     31.05 o 
   5  11   0      367.92      357.22     15.75 o 
   6  11   0     2151.60     2102.10     54.37 o 
   7  11   0     2694.96     2813.01    109.15 o 
   8  11   0     1625.16     1591.80     75.40 o 
   9  11   0      227.49      199.48     32.18 o 
   0  12   0       18.62       20.72      5.57 o 
   1  12   0       44.75       43.30      5.15 o 
   2  12   0      389.15      369.40     11.88 o 
   3  12   0      756.33      756.00     17.26 o 
   4  12   0      258.41      229.66     12.70 o 
   5  12   0      753.41      813.99     31.34 o 
   6  12   0      377.15      388.80     32.21 o 
   7  12   0      112.21      131.17     16.65 o 
   8  12   0      103.79      146.74     27.42 o 
   1  13   0     1453.76     1333.84     24.27 o 
   2  13   0        2.13        2.55      3.33 o 
   3  13   0       33.09       18.25      5.68 o 
   4  13   0      502.13      447.93     19.32 o 
   5  13   0        7.07        5.51      7.06 o 
   6  13   0     1042.06     1019.08     38.21 o 
   7  13   0     1760.31     1763.76     53.64 o 
   8  13   0      128.00      125.94     26.20 o 
   0  14   0     1051.98     1001.60     29.90 o 
   1  14   0     2641.94     2637.22     38.70 o 
   2  14   0     5555.05     5564.82     78.09 o 
   3  14   0     1467.37     1484.04     45.91 o 
   4  14   0      129.06      133.33     18.30 o 
   5  14   0      313.51      307.60     21.52 o 
   6  14   0      956.87     1045.34     81.97 o 
   7  14   0      243.91      258.07     51.61 o 
   8  14   0       63.13       47.11     19.69 o 
   1  15   0       87.71       80.93      7.27 o 
   2  15   0      396.10      363.88     32.78 o 
   3  15   0     3104.61     3234.26     54.82 o 
   4  15   0      539.89      585.69     27.48 o 
   5  15   0      621.37      606.48     29.68 o 
   6  15   0       33.55       24.30     11.52 o 
   7  15   0      652.99      604.39     32.69 o 
   0  16   0       21.99       22.76      7.46 o 
   1  16   0      952.91      934.68     21.94 o 
   2  16   0      504.45      489.07     15.90 o 
   3  16   0      495.41      519.86     28.81 o 
   4  16   0      709.55      701.28     31.19 o 
   5  16   0       14.32        7.61      8.91 o 
   6  16   0       54.01       46.32     12.63 o 
   7  16   0       33.43       30.24     12.84 o 
   8  16   0       92.45       80.34     24.57 o 
   1  17   0      369.44      344.55     13.87 o 
   2  17   0      870.47      907.80     22.39 o 
   3  17   0     1316.95     1367.67     43.86 o 
   4  17   0      743.30      704.98     32.27 o 
   5  17   0      141.10      110.12     19.05 o 
   6  17   0       27.97       26.86     11.45 o 
   7  17   0      151.45      159.85     21.32 o 
   0  18   0     8596.59     8543.05    170.79 o 
   1  18   0     3318.85     3240.58     49.05 o 
   2  18   0      120.44      133.09     10.27 o 
   3  18   0      201.84      201.05     18.95 o 
   4  18   0      135.48      161.51     18.22 o 
   5  18   0      391.69      453.13     29.39 o 
   6  18   0      811.65      884.47     40.13 o 
   7  18   0       91.15       98.99     27.01 o 
   1  19   0     1480.40     1527.86     40.83 o 
   2  19   0       28.16       14.50      8.95 o 
   3  19   0      616.79      667.03     31.44 o 
   4  19   0      272.14      296.76     24.02 o 
   5  19   0       12.31       -5.01      9.39 o 
   6  19   0      139.93      204.70     23.53 o 
   7  19   0      697.81      739.09     56.41 o 
   0  20   0     2921.51     3063.12     70.02 o 
   1  20   0     1198.85     1237.76     33.17 o 
   2  20   0       74.47       77.65     14.76 o 
   3  20   0       17.65        4.68     12.23 o 
   4  20   0       31.76       28.64     11.45 o 
   5  20   0        2.01        0.87      9.74 o 
   6  20   0       28.21       22.95     19.46 o 
   1  21   0       50.15       36.52      9.18 o 
   2  21   0        2.06       10.19      8.53 o 
   3  21   0       41.95       28.18     11.34 o 
   4  21   0       49.32       38.98     12.82 o 
   5  21   0      340.53      298.53     26.84 o 
   0  22   0     1525.03     1465.05     69.48 o 
   1  22   0      573.60      580.43     24.41 o 
   2  22   0       78.06       60.49     13.61 o 
   3  22   0      284.02      241.38     46.07 o 
   4  22   0      276.72      286.64     26.07 o 
   5  22   0      236.66      368.93     43.05 o 
   1  23   0       74.23       55.26     18.73 o 
   2  23   0      234.34      220.17     22.22 o 
   3  23   0       12.10        8.43     10.09 o 
   4  23   0       13.59        8.37     11.74 o 
   0  24   0     1295.49     1339.86     70.12 o 
   1  24   0      295.87      269.67     24.56 o 
   2  24   0        3.49       11.49     10.96 o 
   3  24   0       35.11       25.33     12.24 o 
   1  25   0     1211.91     1312.09     72.85 o 
 -10   1   1     1223.85     1205.84     32.60 o 
  -9   1   1     2430.43     2445.33     45.80 o 
  -8   1   1      612.51      562.61     19.28 o 
  -7   1   1      567.91      547.81     17.69 o 
  -6   1   1       71.79       73.56      7.44 o 
  -5   1   1     2130.75     2025.47     31.52 o 
  -4   1   1     1984.76     1977.50     28.65 o 
  -3   1   1     4275.66     4522.62     43.97 o 
  -2   1   1      630.68      705.77     11.38 o 
  -1   1   1      702.46      855.76     44.15 o 
   0   1   1     8684.61     9322.27    173.46 o 
   1   1   1     4978.71     5516.61     75.08 o 
   2   1   1     9550.38     9974.61    243.08 o 
   3   1   1     2202.84     2102.12     27.17 o 
   4   1   1     3372.08     3154.15     35.03 o 
   5   1   1       50.97       48.69      5.80 o 
   6   1   1     2468.93     2290.13     37.20 o 
   7   1   1      108.42      127.47     10.00 o 
   8   1   1     3031.17     2892.15     48.63 o 
   9   1   1     2763.04     2663.28     57.62 o 
  10   1   1      329.96      290.94     27.22 o 
 -10   2   1        0.43        3.88      6.26 o 
  -9   2   1      152.50      177.76     13.47 o 
  -8   2   1       32.04       33.34      7.02 o 
  -7   2   1      225.84      223.27     19.45 o 
  -6   2   1     5087.26     5029.53     63.71 o 
  -5   2   1     9353.38     8951.79     96.63 o 
  -4   2   1      836.29      770.65     13.80 o 
  -3   2   1       62.10       51.26      4.52 o 
  -2   2   1      811.44      753.96     12.43 o 
  -1   2   1    38299.29    38654.62    530.25 o 
   0   2   1    46309.57    46779.90    617.74 o 
   1   2   1     2607.20     2941.60     41.65 o 
   2   2   1    14981.76    15975.46    134.70 o 
   3   2   1     5261.15     5297.39     52.57 o 
   4   2   1       46.13       43.44      5.18 o 
   5   2   1      152.03      144.98      7.67 o 
   6   2   1      460.68      472.88     15.38 o 
   7   2   1      163.31      160.83     10.96 o 
   8   2   1      120.00      129.22     11.37 o 
   9   2   1      955.10      926.23     32.42 o 
  10   2   1      385.64      371.49     42.58 o 
 -10   3   1      522.73      533.77     26.25 o 
  -9   3   1      818.34      840.76     26.18 o 
  -8   3   1      518.01      496.25     18.46 o 
  -7   3   1     1621.10     1563.33     31.15 o 
  -6   3   1     1989.57     1934.96     33.07 o 
  -5   3   1      818.49      792.04     15.53 o 
  -4   3   1     4013.63     4064.74     43.03 o 
  -3   3   1       14.60       19.43      2.79 o 
  -2   3   1     1153.45     1142.63     18.65 o 
  -1   3   1     5123.91     5288.74     52.14 o 
   0   3   1     4894.93     5186.35     77.84 o 
   1   3   1     7456.03     7697.89     74.09 o 
   2   3   1     6307.32     6715.00     60.61 o 
   3   3   1     1642.98     1876.31     22.99 o 
   4   3   1     5271.13     5207.70     52.98 o 
   5   3   1     1133.57     1190.58     22.54 o 
   6   3   1       68.56       79.52      9.60 o 
   7   3   1      844.43      830.68     22.28 o 
   8   3   1       62.68       55.98     16.84 o 
   9   3   1       34.52       22.09      9.65 o 
  10   3   1        5.44        4.34      9.88 o 
 -10   4   1       18.06       25.25     10.05 o 
  -9   4   1       10.85        7.44      8.47 o 
  -8   4   1      164.06      174.97     12.58 o 
  -7   4   1      382.22      408.86     15.72 o 
  -6   4   1      955.67      909.16     18.53 o 
  -5   4   1     1643.19     1531.07     23.28 o 
  -4   4   1        9.95       20.90      3.20 o 
  -3   4   1      463.79      492.48     13.86 o 
  -2   4   1      361.96      398.61      8.51 o 
  -1   4   1        3.59        0.41      1.64 o 
   0   4   1    16053.70    16351.00    174.49 o 
   1   4   1     5942.08     6160.32     98.99 o 
   2   4   1     3222.15     3381.20     34.04 o 
   3   4   1     1796.09     1978.18     24.22 o 
   4   4   1     2120.18     2193.64     27.94 o 
   5   4   1     1632.37     1640.32     24.67 o 
   6   4   1        0.07        0.17      3.65 o 
   7   4   1     1560.23     1573.42     38.27 o 
   8   4   1       17.37       25.44      8.60 o 
   9   4   1      396.91      349.39     21.58 o 
  10   4   1        1.01        5.28      8.11 o 
 -10   5   1      143.21      135.37     19.58 o 
  -9   5   1      906.58      937.57     51.35 o 
  -8   5   1     5413.07     5367.90    112.63 o 
  -7   5   1     4781.86     4773.88     64.61 o 
  -6   5   1     1369.56     1352.78     23.43 o 
  -5   5   1       25.38       29.09      4.19 o 
  -4   5   1     1843.68     1928.38     25.47 o 
  -3   5   1       15.05        8.58      2.67 o 
  -2   5   1      258.86      284.90      6.30 o 
  -1   5   1        8.34        6.23      2.38 o 
   0   5   1      170.32      156.85      5.12 o 
   1   5   1     1543.64     1574.96     17.55 o 
   2   5   1     6553.82     6877.29     79.32 o 
   3   5   1     7261.58     7225.59     67.97 o 
   4   5   1     4417.06     4216.92     45.48 o 
   5   5   1     1879.49     1788.80     26.33 o 
   6   5   1      470.14      484.79     17.33 o 
   7   5   1     1979.34     1878.59     42.52 o 
   8   5   1     1603.83     1543.31     40.57 o 
   9   5   1      409.27      380.07     29.12 o 
  10   5   1       12.07        6.13      9.50 o 
 -10   6   1      340.91      329.39     34.33 o 
  -9   6   1      137.34      128.32     14.53 o 
  -8   6   1     1956.23     1917.15     38.05 o 
  -7   6   1     1070.84     1094.06     25.95 o 
  -6   6   1      570.33      547.36     18.19 o 
  -5   6   1     1152.14     1036.39     29.15 o 
  -4   6   1        9.45       12.09      2.92 o 
  -3   6   1     1103.44     1061.28     15.23 o 
  -2   6   1     6451.82     6972.51     70.89 o 
  -1   6   1     8956.66     9814.56     95.59 o 
   0   6   1     7943.35     8361.75     82.22 o 
   1   6   1     2268.15     2370.92     24.91 o 
   2   6   1     3037.79     3128.91     36.08 o 
   3   6   1     2922.65     2980.65     33.53 o 
   4   6   1      105.54      107.26      6.09 o 
   5   6   1     1363.83     1279.27     21.75 o 
   6   6   1      251.25      221.95     13.09 o 
   7   6   1     1229.22     1259.94     34.32 o 
   8   6   1      203.38      195.36     16.13 o 
   9   6   1      431.31      434.06     24.07 o 
  10   6   1      603.16      647.70     43.57 o 
 -10   7   1       50.84       38.25     13.21 o 
  -9   7   1      222.70      183.14     20.30 o 
  -8   7   1      894.61      871.38     25.99 o 
  -7   7   1        0.02       -0.30      3.96 o 
  -6   7   1      962.53      934.15     19.50 o 
  -5   7   1      456.99      454.63     12.38 o 
  -4   7   1      857.77      898.18     14.78 o 
  -3   7   1      845.25      931.08     14.45 o 
  -2   7   1    18099.09    19071.91    179.99 o 
  -1   7   1      797.04      850.71     14.62 o 
   0   7   1     6020.07     6121.52     63.37 o 
   1   7   1     2990.58     3324.80     33.51 o 
   2   7   1       93.52      113.08      5.22 o 
   3   7   1       14.71        0.27      1.92 o 
   4   7   1       86.39       59.46      5.11 o 
   5   7   1      108.37       92.08      8.31 o 
   6   7   1      429.55      423.50     15.32 o 
   7   7   1        1.72       14.38      7.13 o 
   8   7   1      467.46      454.41     22.25 o 
   9   7   1        1.74        8.24      7.74 o 
 -10   8   1       41.14       40.25     16.29 o 
  -9   8   1       77.24       47.59     12.59 o 
  -8   8   1       28.73       36.91     10.76 o 
  -7   8   1     3165.44     3273.33     49.18 o 
  -6   8   1     1053.88     1024.30     24.36 o 
  -5   8   1       30.27       42.47      6.64 o 
  -4   8   1       39.91       24.87      3.49 o 
  -3   8   1      854.47      817.29     15.55 o 
  -2   8   1     2231.78     2172.55     28.95 o 
  -1   8   1    11720.34    12229.30    119.54 o 
   0   8   1     3437.44     3542.74     41.04 o 
   1   8   1     8964.61     9072.95    183.24 o 
   2   8   1     7202.60     7608.84     63.85 o 
   3   8   1     3727.94     3849.75     36.96 o 
   4   8   1      283.86      323.88      9.94 o 
   5   8   1      836.16      774.98     16.96 o 
   6   8   1       21.82       22.21      5.96 o 
   7   8   1       72.07       82.36     13.57 o 
   8   8   1       37.48       45.88     12.29 o 
   9   8   1      102.22      103.12     14.60 o 
  -9   9   1      271.29      284.81     23.96 o 
  -8   9   1     1629.52     1641.99     50.26 o 
  -7   9   1      822.78      820.93     22.11 o 
  -6   9   1      807.37      753.48     23.01 o 
  -5   9   1      175.65      204.24     10.30 o 
  -4   9   1       32.76       45.74      5.45 o 
  -3   9   1     1221.77     1238.14     18.18 o 
  -2   9   1       86.30       72.30      4.68 o 
  -1   9   1      105.35       96.96      6.04 o 
   0   9   1      693.80      721.11     14.41 o 
   1   9   1    12918.57    12928.72    146.74 o 
   2   9   1    18888.42    19275.54    166.52 o 
   3   9   1     1109.50     1107.78     15.66 o 
   4   9   1      164.39      161.09      8.61 o 
   5   9   1        7.51        6.15      4.15 o 
   6   9   1      988.44     1005.44     24.48 o 
   7   9   1      933.26      937.01     29.79 o 
   8   9   1      281.87      291.40     19.39 o 
   9   9   1     1086.07     1067.05     36.63 o 
  -9  10   1       32.13       19.98     14.70 o 
  -8  10   1      182.23      200.53     29.05 o 
  -7  10   1      661.11      673.41     23.80 o 
  -6  10   1      529.69      525.29     19.51 o 
  -5  10   1       14.25        9.01      4.25 o 
  -4  10   1      842.20      796.11     17.77 o 
  -3  10   1      152.22      136.07      6.11 o 
  -2  10   1      169.86      204.48      9.89 o 
  -1  10   1     1335.47     1326.83     22.14 o 
   0  10   1     1508.91     1595.60     24.48 o 
   1  10   1     1522.44     1503.58     27.36 o 
   2  10   1     3529.44     3604.30     38.90 o 
   3  10   1      414.41      393.74     10.37 o 
   4  10   1      117.76      111.81      6.90 o 
   5  10   1        7.02       11.46      5.39 o 
   6  10   1        0.80        3.39      4.85 o 
   7  10   1       50.77       27.50      9.59 o 
   8  10   1       46.87       43.58     10.49 o 
   9  10   1      161.68      143.80     21.01 o 
  -9  11   1       44.57       25.21     15.45 o 
  -8  11   1       25.64       28.29     14.23 o 
  -7  11   1       44.57       50.99     10.97 o 
  -6  11   1       32.53       10.68     15.02 o 
  -5  11   1      182.38      166.07     15.03 o 
  -4  11   1       39.57       31.17      7.56 o 
  -3  11   1      551.82      568.36     19.20 o 
  -2  11   1      368.62      406.19     14.20 o 
  -1  11   1       25.33       26.93      4.60 o 
   0  11   1     1067.43     1037.75     22.78 o 
   1  11   1     3953.29     3918.30     47.83 o 
   2  11   1     7465.43     7674.65     85.71 o 
   3  11   1      180.28      190.94      8.86 o 
   4  11   1     1186.45     1163.06     27.74 o 
   5  11   1      343.07      342.03     14.05 o 
   6  11   1        7.52        7.76      5.62 o 
   7  11   1      149.79      153.52     18.24 o 
   8  11   1       35.19       45.60     17.95 o 
  -9  12   1       30.70       28.17     18.01 o 
  -8  12   1      823.23      747.10     51.18 o 
  -7  12   1     2923.19     2946.45    146.07 o 
  -6  12   1     1046.73     1061.21     37.65 o 
  -5  12   1       17.02        6.76      4.41 o 
  -4  12   1      601.62      576.61     19.05 o 
  -3  12   1     8763.49     8862.07    112.23 o 
  -2  12   1     1953.66     1928.07     30.21 o 
  -1  12   1      130.26      123.28      7.29 o 
   0  12   1     2515.67     2401.48     34.43 o 
   1  12   1    10692.54    10407.90    108.13 o 
   2  12   1     5005.45     5071.86     59.87 o 
   3  12   1      481.77      505.22     16.98 o 
   4  12   1       80.56       70.17     24.95 o 
   5  12   1        0.19       -5.99      5.99 o 
   6  12   1        2.56       -2.06      8.57 o 
   7  12   1      219.70      195.48     19.73 o 
   8  12   1        2.87        8.42     13.42 o 
  -8  13   1     2809.31     2903.79    109.09 o 
  -7  13   1     1833.26     1928.30     68.95 o 
  -6  13   1      114.89      110.71     18.82 o 
  -5  13   1      165.28      166.33     16.00 o 
  -4  13   1      440.93      338.35     52.12 o 
  -3  13   1      216.73      221.34     10.32 o 
  -2  13   1      637.65      599.23     15.74 o 
  -1  13   1        2.99        2.69      3.13 o 
   0  13   1     1383.10     1347.29     24.50 o 
   1  13   1      196.20      180.23      8.98 o 
   2  13   1     6163.97     6014.68     69.66 o 
   3  13   1      904.77      969.43     32.83 o 
   4  13   1       14.36       25.06      8.27 o 
   5  13   1      548.62      560.33     27.55 o 
   6  13   1      644.98      661.02     30.73 o 
   7  13   1      375.03      391.31     29.57 o 
   8  13   1      142.85      194.08     31.60 o 
  -8  14   1       92.59      115.71     21.03 o 
  -7  14   1       31.13       33.03     12.63 o 
  -6  14   1       18.72       26.02      9.88 o 
  -5  14   1        3.11        3.70      5.37 o 
  -4  14   1       15.31        7.78      5.44 o 
  -3  14   1      174.14      200.42     11.63 o 
  -2  14   1      591.34      591.85     16.65 o 
  -1  14   1     1271.63     1243.20     24.20 o 
   0  14   1     1390.27     1362.73     32.26 o 
   1  14   1     1121.34     1096.61     24.44 o 
   2  14   1      498.50      487.29     14.65 o 
   3  14   1     1217.40     1252.02     38.92 o 
   4  14   1      191.96      205.07     21.99 o 
   5  14   1     1489.97     1445.41     45.72 o 
   6  14   1       47.49       41.25     11.66 o 
   7  14   1      365.96      359.41     26.10 o 
   8  14   1        8.67        1.63     14.17 o 
  -8  15   1     1027.03     1126.73     45.46 o 
  -7  15   1      992.08     1067.35    131.11 o 
  -6  15   1      402.51      391.49     34.77 o 
  -5  15   1       16.18       12.44      8.74 o 
  -4  15   1      440.86      432.62     23.74 o 
  -3  15   1      701.06      644.45     18.00 o 
  -2  15   1       53.21       41.96      6.87 o 
  -1  15   1     1101.60     1026.63     22.40 o 
   0  15   1      215.76      209.17     10.62 o 
   1  15   1     1282.73     1206.89     24.40 o 
   2  15   1     1366.33     1462.75     41.87 o 
   3  15   1      293.97      361.46     21.26 o 
   4  15   1      421.15      415.19     23.72 o 
   5  15   1     1651.75     1648.37     60.94 o 
   6  15   1     1716.72     1756.92     54.26 o 
   7  15   1      380.72      321.61     25.91 o 
  -8  16   1       29.11       37.24     19.29 o 
  -7  16   1     1158.52     1167.86     45.37 o 
  -6  16   1     1940.54     1969.52     58.20 o 
  -5  16   1      235.21      230.99     20.30 o 
  -4  16   1        8.73        6.68      4.83 o 
  -3  16   1      903.66      953.71     22.77 o 
  -2  16   1     1277.81     1293.37     32.04 o 
  -1  16   1     2462.47     2443.67     38.99 o 
   0  16   1     4166.76     4085.17     55.15 o 
   1  16   1     2474.29     2465.27     38.90 o 
   2  16   1      331.01      351.91     16.33 o 
   3  16   1      412.81      456.53     39.07 o 
   4  16   1      316.86      325.86     23.05 o 
   5  16   1      147.01      159.98     26.69 o 
   6  16   1      286.70      295.93     24.30 o 
   7  16   1        2.92       -3.30      9.98 o 
  -8  17   1      559.90      638.76     51.24 o 
  -7  17   1       29.92       31.63     14.17 o 
  -6  17   1      528.52      584.97     48.53 o 
  -5  17   1      124.08       90.47     15.12 o 
  -4  17   1     2545.55     2515.07     63.95 o 
  -3  17   1      772.05      779.77     29.69 o 
  -2  17   1       19.47       17.73      5.41 o 
  -1  17   1       70.51       72.04      7.84 o 
   0  17   1        0.45       26.58      5.68 o 
   1  17   1      551.59      521.82     21.49 o 
   2  17   1     3412.43     3465.88     75.24 o 
   3  17   1     2119.70     2126.33     97.36 o 
   4  17   1        2.92       -4.25      9.73 o 
   5  17   1      180.22      175.55     39.50 o 
   6  17   1        3.83       -4.15     14.90 o 
   7  17   1       62.66       77.96     24.17 o 
  -7  18   1        0.68       12.71     11.87 o 
  -6  18   1       60.86       54.52     14.47 o 
  -5  18   1      133.88      144.85     18.65 o 
  -4  18   1        0.44       -7.10      7.10 o 
  -3  18   1       87.97       92.90     12.65 o 
  -2  18   1      376.84      397.65     15.31 o 
  -1  18   1     2970.84     2972.63     46.43 o 
   0  18   1     1089.48     1091.47     25.34 o 
   1  18   1       70.47       70.79      9.80 o 
   2  18   1       49.64       62.95     11.72 o 
   3  18   1       13.31        5.67      8.48 o 
   4  18   1       97.59      119.27     16.91 o 
   5  18   1      525.99      587.91     34.30 o 
   6  18   1        4.18        8.10     10.66 o 
   7  18   1      514.49      556.51     48.80 o 
  -7  19   1        3.61        7.15     15.74 o 
  -6  19   1       34.15       40.76     13.59 o 
  -5  19   1        6.30       -8.41      9.21 o 
  -4  19   1       98.66       97.40     27.07 o 
  -3  19   1      698.56      715.39     36.19 o 
  -2  19   1       15.72       16.83      5.58 o 
  -1  19   1      552.68      581.14     18.96 o 
   0  19   1     1213.54     1237.42     27.99 o 
   1  19   1     1266.75     1285.17     41.00 o 
   2  19   1      477.21      493.49     26.67 o 
   3  19   1      564.09      568.25     30.13 o 
   4  19   1     1153.34     1257.24     46.39 o 
   5  19   1        3.69        8.81      9.87 o 
   6  19   1      156.87      154.33     21.56 o 
  -6  20   1     1964.34     2193.40    165.96 o 
  -5  20   1     1258.08     1262.08     47.91 o 
  -4  20   1      235.98      248.36     53.33 o 
  -3  20   1        8.79       11.56     10.25 o 
  -2  20   1        9.40        3.97      5.61 o 
  -1  20   1      625.18      611.99     29.88 o 
   0  20   1     2401.90     2388.74     49.68 o 
   1  20   1     2047.93     2075.54     46.08 o 
   2  20   1      639.22      666.09     60.97 o 
   3  20   1       57.82       46.21     12.32 o 
   4  20   1        8.15       11.99     10.79 o 
   5  20   1       34.39       57.16     14.44 o 
   6  20   1        7.46       -4.36     16.27 o 
  -6  21   1       10.14       13.30     17.02 o 
  -5  21   1        1.55       -4.54      9.51 o 
  -4  21   1        0.18       -1.59      8.93 o 
  -3  21   1       62.24       50.40     13.07 o 
  -2  21   1      453.24      474.18     26.27 o 
  -1  21   1        5.55        9.82      6.21 o 
   0  21   1      640.06      658.48     28.09 o 
   1  21   1        3.33       -1.89      6.50 o 
   2  21   1       23.19       16.45      9.88 o 
   3  21   1       87.30       81.38     15.67 o 
   4  21   1        0.13        6.70     10.73 o 
   5  21   1      301.53      269.66     38.17 o 
  -5  22   1     1406.91     1498.24     95.27 o 
  -4  22   1      283.61      285.01     25.70 o 
  -3  22   1      195.91      186.45     20.49 o 
  -2  22   1      105.57       97.93     16.11 o 
  -1  22   1      699.28      680.58     26.53 o 
   0  22   1      867.59      940.13     31.24 o 
   1  22   1       13.91        9.30      7.88 o 
   2  22   1       76.45       43.73     13.02 o 
   3  22   1      577.16      578.55     32.75 o 
   4  22   1      315.05      288.38     26.63 o 
  -4  23   1      270.52      294.19     26.01 o 
  -3  23   1      138.91      155.75     19.79 o 
  -2  23   1       45.26       45.22     12.65 o 
  -1  23   1       58.51       44.08     15.16 o 
   0  23   1      358.93      362.99     21.31 o 
   1  23   1       11.46       -0.69     11.33 o 
   2  23   1      150.88      169.08     57.10 o 
   3  23   1     1208.02     1269.72     49.53 o 
   4  23   1     1096.74     1182.32     71.97 o 
  -3  24   1       64.47      100.63     17.31 o 
  -2  24   1      252.56      209.59     32.88 o 
  -1  24   1      925.72      886.21     46.15 o 
   0  24   1     1043.77     1047.32     43.83 o 
   1  24   1      110.39      107.46     25.97 o 
   2  24   1        1.55       -6.94      8.76 o 
   3  24   1        1.64       -3.49     13.59 o 
  -1  25   1        5.10       17.44     12.10 o 
   0  25   1       72.66      110.97     20.88 o 
   1  25   1       97.63       75.02     18.71 o 
 -11   0   2      191.94      178.57     31.02 o 
 -10   0   2      695.17      671.27     60.30 o 
  -9   0   2       71.55       73.13     13.72 o 
  -8   0   2       62.59       47.24     10.93 o 
  -7   0   2      170.39      154.82     14.81 o 
  -6   0   2     6324.83     5850.20    100.41 o 
  -5   0   2     6313.93     6175.44    100.33 o 
  -4   0   2      557.60      526.59     18.00 o 
  -3   0   2     2508.49     2758.84     66.98 o 
  -2   0   2      981.95     1089.78     30.73 o 
  -1   0   2    14312.80    15463.91    283.95 o 
   0   0   2    17073.76    18397.14    337.16 o 
   1   0   2    14209.50    15414.95    204.03 o 
   2   0   2     1842.64     1842.90     52.51 o 
   3   0   2     2286.14     2174.57     62.45 o 
   4   0   2      689.12      679.06     27.77 o 
   5   0   2       69.59       79.29      9.99 o 
   6   0   2      510.38      499.96     22.52 o 
   7   0   2      323.95      328.47     21.17 o 
   8   0   2      593.98      586.60     43.74 o 
   9   0   2      210.24      187.40     30.67 o 
 -11   1   2       49.97       45.17     14.29 o 
 -10   1   2      428.21      416.42     22.88 o 
  -9   1   2      261.60      261.90     15.39 o 
  -8   1   2      368.61      358.83     16.11 o 
  -7   1   2     1024.98     1019.65     24.22 o 
  -6   1   2       22.38       31.27      5.78 o 
  -5   1   2     3007.21     3203.34     43.02 o 
  -4   1   2      170.41      195.41      7.89 o 
  -3   1   2        0.48        0.85      2.67 o 
  -2   1   2       36.32       60.74      4.94 o 
  -1   1   2    11830.95    12552.35    231.96 o 
   0   1   2     7744.66     8202.52    156.32 o 
   1   1   2      997.60      972.26     15.28 o 
   2   1   2       54.15       48.49      3.33 o 
   3   1   2     7028.05     6762.66     79.09 o 
   4   1   2     1357.14     1238.26     49.06 o 
   5   1   2      947.13      944.69     24.42 o 
   6   1   2        5.82        4.54      4.10 o 
   7   1   2      466.41      424.61     20.28 o 
   8   1   2      302.61      334.17     25.72 o 
   9   1   2        4.33       12.23      9.50 o 
 -10   2   2      131.04      132.29     14.92 o 
  -9   2   2       65.13       60.44      9.19 o 
  -8   2   2      101.47       78.11      9.21 o 
  -7   2   2        0.27        5.01      4.48 o 
  -6   2   2      904.33      886.41     20.84 o 
  -5   2   2        1.85        0.52      2.99 o 
  -4   2   2       44.88       37.78      4.42 o 
  -3   2   2     1551.94     1588.77     25.69 o 
  -2   2   2        2.38        8.99      3.28 o 
  -1   2   2     6511.88     6869.73     92.89 o 
   0   2   2     1025.03     1021.33     19.10 o 
   1   2   2    19535.02    21423.62    197.99 o 
   2   2   2    15333.05    16521.22    139.82 o 
   3   2   2      426.18      422.03      9.22 o 
   4   2   2      606.55      661.72     13.02 o 
   5   2   2     1826.74     1840.71     30.65 o 
   6   2   2      107.83      120.13     11.04 o 
   7   2   2      141.33      130.69     12.60 o 
   8   2   2        0.56        1.36      6.91 o 
   9   2   2       15.62       26.04     11.30 o 
 -10   3   2      119.25      124.68     14.73 o 
  -9   3   2     1722.55     1643.75     36.32 o 
  -8   3   2     1330.14     1354.39     30.64 o 
  -7   3   2       15.80       18.77      7.57 o 
  -6   3   2      263.61      258.77     11.73 o 
  -5   3   2       34.89       33.53      3.83 o 
  -4   3   2       73.88      101.25      4.71 o 
  -3   3   2      247.92      249.15      6.37 o 
  -2   3   2     2375.79     2435.14     32.96 o 
  -1   3   2     1474.19     1515.22     24.05 o 
   0   3   2     3024.75     3162.06     37.98 o 
   1   3   2     9690.73    10308.08     98.48 o 
   2   3   2    25746.98    26838.43    223.01 o 
   3   3   2    11407.68    11458.32    101.84 o 
   4   3   2     9184.72     8875.92     83.31 o 
   5   3   2        7.07       11.07      5.46 o 
   6   3   2       54.27       47.61      6.68 o 
   7   3   2      585.44      591.73     22.97 o 
   8   3   2      906.22      894.10     46.71 o 
   9   3   2      425.87      468.79     31.65 o 
 -10   4   2       66.98       41.58     23.18 o 
  -9   4   2      667.42      645.67     35.41 o 
  -8   4   2      720.89      697.86     21.69 o 
  -7   4   2     3429.51     3474.15     51.65 o 
  -6   4   2    12397.39    12320.84    130.83 o 
  -5   4   2     4733.16     4610.39     47.93 o 
  -4   4   2       19.95       34.14      3.27 o 
  -3   4   2      959.29     1046.41     16.45 o 
  -2   4   2     3552.91     3529.99     45.37 o 
  -1   4   2      174.10      181.29      5.43 o 
   0   4   2      803.94      834.00     13.64 o 
   1   4   2     3620.95     3945.39     50.79 o 
   2   4   2    13231.01    13642.15    117.55 o 
   3   4   2      467.38      466.52     13.89 o 
   4   4   2     5442.37     5331.37     54.83 o 
   5   4   2     1993.27     1912.42     27.41 o 
   6   4   2       28.75       22.53      5.69 o 
   7   4   2        9.76        3.58      6.18 o 
   8   4   2      190.32      166.36     15.40 o 
   9   4   2      492.27      429.90     26.49 o 
 -10   5   2        4.41       -5.08     17.51 o 
  -9   5   2      481.28      473.60     22.30 o 
  -8   5   2        1.73        9.11      6.54 o 
  -7   5   2     3418.45     3308.07     57.11 o 
  -6   5   2     1739.86     1684.57     29.72 o 
  -5   5   2     3032.06     3084.32     41.61 o 
  -4   5   2     1288.57     1275.51     20.13 o 
  -3   5   2     4562.49     4902.90     47.35 o 
  -2   5   2       54.07       78.31      5.34 o 
  -1   5   2      218.89      247.63      6.82 o 
   0   5   2       29.93       41.70      6.30 o 
   1   5   2     3474.52     3666.15     35.12 o 
   2   5   2       40.04       40.45      3.34 o 
   3   5   2      253.32      240.11      7.46 o 
   4   5   2      479.38      518.57     12.19 o 
   5   5   2      363.56      326.98     10.69 o 
   6   5   2       74.94       73.41     11.89 o 
   7   5   2     1542.96     1509.57     38.12 o 
   8   5   2       18.76       21.60      8.55 o 
   9   5   2      326.46      348.52     22.48 o 
 -10   6   2        2.24        5.81     10.41 o 
  -9   6   2      359.81      385.24     25.86 o 
  -8   6   2      692.53      670.45     24.13 o 
  -7   6   2     3926.26     3993.77    101.18 o 
  -6   6   2     3834.53     3668.55     49.98 o 
  -5   6   2     4657.53     4593.29     56.18 o 
  -4   6   2     2321.50     2373.05     32.82 o 
  -3   6   2     3458.00     3741.78     38.34 o 
  -2   6   2     2261.01     2469.74     35.74 o 
  -1   6   2     6428.18     6916.15     70.12 o 
   0   6   2     1356.03     1434.48     19.51 o 
   1   6   2     9868.47    10624.77     91.91 o 
   2   6   2     1399.43     1493.78     19.36 o 
   3   6   2        1.10        0.62      2.35 o 
   4   6   2      305.55      287.31     10.81 o 
   5   6   2       13.59       20.99      4.31 o 
   6   6   2     2253.79     2205.22     45.22 o 
   7   6   2      875.98      848.85     28.17 o 
   8   6   2       28.62       26.94     15.07 o 
   9   6   2      146.28      177.52     17.79 o 
 -10   7   2        3.32       -6.28      9.40 o 
  -9   7   2      190.01      203.50     16.27 o 
  -8   7   2      486.68      525.31     21.66 o 
  -7   7   2      456.46      448.01     16.07 o 
  -6   7   2      828.10      828.88     20.16 o 
  -5   7   2      273.65      269.71     12.58 o 
  -4   7   2     1718.69     1752.77     29.82 o 
  -3   7   2      790.81      826.51     13.63 o 
  -2   7   2      734.72      852.02     17.94 o 
  -1   7   2      116.30      110.68      6.89 o 
   0   7   2     3712.70     3728.28     41.85 o 
   1   7   2    12713.36    13114.92    112.80 o 
   2   7   2    13298.58    13492.70    116.79 o 
   3   7   2     3344.91     3266.29     51.87 o 
   4   7   2     1589.65     1618.13     27.64 o 
   5   7   2      140.97      163.95     10.88 o 
   6   7   2      145.49      149.46     12.77 o 
   7   7   2       60.60       58.86     10.05 o 
   8   7   2      352.01      375.29     21.90 o 
   9   7   2      597.87      599.04     38.03 o 
 -10   8   2        0.50       -3.68      8.90 o 
  -9   8   2       70.90       54.67     13.13 o 
  -8   8   2      306.03      325.35     18.06 o 
  -7   8   2      910.17     1008.04     24.26 o 
  -6   8   2      359.86      337.14     18.86 o 
  -5   8   2       81.08       61.73      6.29 o 
  -4   8   2     2367.75     2283.68     28.32 o 
  -3   8   2     5445.37     5492.97     53.76 o 
  -2   8   2     4210.94     4352.99     56.96 o 
  -1   8   2     2692.90     2747.47     34.29 o 
   0   8   2     1220.18     1314.56     33.02 o 
   1   8   2      159.58      184.14      6.33 o 
   2   8   2     1624.47     1616.20     18.95 o 
   3   8   2      199.18      188.48      9.08 o 
   4   8   2     1942.33     1767.25     25.97 o 
   5   8   2       55.13       51.93      6.69 o 
   6   8   2      277.37      255.85     13.10 o 
   7   8   2      323.75      314.83     18.86 o 
   8   8   2        6.31        3.59     13.03 o 
   9   8   2      817.68      827.22     32.80 o 
  -9   9   2       36.04       30.00     11.06 o 
  -8   9   2       36.48       32.03      8.12 o 
  -7   9   2       22.23       18.87      5.97 o 
  -6   9   2        4.11       10.63      4.51 o 
  -5   9   2      350.91      318.67     11.86 o 
  -4   9   2     1176.45     1145.20     18.30 o 
  -3   9   2     1320.76     1359.36     19.21 o 
  -2   9   2     1751.83     1845.55     27.17 o 
  -1   9   2        6.60       13.43      3.07 o 
   0   9   2      882.38      882.20     16.33 o 
   1   9   2     1968.29     2055.27     24.44 o 
   2   9   2      155.75      144.72      6.48 o 
   3   9   2        5.33        0.22      2.40 o 
   4   9   2      455.66      423.44     13.85 o 
   5   9   2       46.44       41.68      6.36 o 
   6   9   2        0.09        1.07      4.64 o 
   7   9   2       30.70       27.84      8.59 o 
   8   9   2      101.97      112.30     14.48 o 
   9   9   2      261.88      288.58     21.52 o 
  -9  10   2       15.83       11.91     14.81 o 
  -8  10   2     1868.52     1859.13     78.77 o 
  -7  10   2     1633.42     1656.47     70.31 o 
  -6  10   2      119.55      121.01     10.94 o 
  -5  10   2      130.21      144.06     18.66 o 
  -4  10   2     2650.79     2556.12     36.15 o 
  -3  10   2     4390.04     4127.98     57.70 o 
  -2  10   2      529.83      456.01     12.27 o 
  -1  10   2      870.25      851.78     16.94 o 
   0  10   2     2487.38     2380.14     39.90 o 
   1  10   2     2393.47     2455.28     37.20 o 
   2  10   2      708.88      697.49     11.88 o 
   3  10   2      278.77      284.04      9.14 o 
   4  10   2        2.72        0.22      3.26 o 
   5  10   2      262.93      256.77     12.72 o 
   6  10   2       24.19       14.42      6.06 o 
   7  10   2      315.99      332.09     19.51 o 
   8  10   2       98.05       93.77     13.80 o 
   9  10   2      957.19     1077.05     46.68 o 
  -9  11   2      784.40      795.44     53.44 o 
  -8  11   2     1808.06     1813.28     54.20 o 
  -7  11   2      471.05      496.47     20.70 o 
  -6  11   2       55.35       43.92      8.82 o 
  -5  11   2       78.51       69.63      8.70 o 
  -4  11   2     1654.85     1651.63     27.88 o 
  -3  11   2     3203.57     3229.18     42.89 o 
  -2  11   2       72.34       73.04      6.17 o 
  -1  11   2      723.00      648.51     15.05 o 
   0  11   2     2399.09     2382.40     33.33 o 
   1  11   2    11181.78    11045.01    157.84 o 
   2  11   2     7482.02     7434.27     65.01 o 
   3  11   2      942.06      950.62     20.27 o 
   4  11   2      835.54      824.59     23.28 o 
   5  11   2     2810.22     2768.07     44.11 o 
   6  11   2     1108.33     1115.98     27.37 o 
   7  11   2      133.89      136.94     14.74 o 
   8  11   2       23.34        6.26     10.67 o 
  -9  12   2       79.92       94.63     24.34 o 
  -8  12   2       80.83       96.18     16.17 o 
  -7  12   2      692.32      720.73     25.58 o 
  -6  12   2      651.16      648.71     22.77 o 
  -5  12   2      777.30      716.93     22.75 o 
  -4  12   2       50.63       57.16      8.17 o 
  -3  12   2     1881.21     1918.93     39.78 o 
  -2  12   2      921.53      963.44     19.89 o 
  -1  12   2      288.40      291.37     10.48 o 
   0  12   2      794.27      847.47     18.01 o 
   1  12   2     2086.40     1976.94     34.94 o 
   2  12   2      225.45      211.78      8.12 o 
   3  12   2        0.02        1.34      3.75 o 
   4  12   2       23.74       25.68      9.90 o 
   5  12   2      119.34      142.96     13.98 o 
   6  12   2      381.02      372.13     19.77 o 
   7  12   2       85.74      111.18     16.96 o 
   8  12   2       24.45       36.01     13.61 o 
  -9  13   2       85.03       72.03     24.11 o 
  -8  13   2      763.98      839.64     37.37 o 
  -7  13   2      224.00      287.92     22.64 o 
  -6  13   2       63.98       68.28     10.01 o 
  -5  13   2      728.99      786.52     24.48 o 
  -4  13   2     2107.75     2022.07     39.88 o 
  -3  13   2      413.62      370.89     29.47 o 
  -2  13   2      291.97      298.38     12.45 o 
  -1  13   2      375.32      365.61     12.16 o 
   0  13   2        2.20        4.48      3.31 o 
   1  13   2     3286.60     3159.59     94.73 o 
   2  13   2     3003.34     2963.83     51.86 o 
   3  13   2        5.12        3.71     13.45 o 
   4  13   2      537.50      541.73     26.02 o 
   5  13   2     1281.44     1370.16     35.43 o 
   6  13   2      867.52      882.97     29.48 o 
   7  13   2        4.77        3.33      9.42 o 
   8  13   2       38.43       57.80     21.03 o 
  -8  14   2     2057.46     2168.68     63.70 o 
  -7  14   2     4052.70     4204.20     91.89 o 
  -6  14   2     2556.38     2607.00     51.58 o 
  -5  14   2      703.75      743.65     24.14 o 
  -4  14   2     2147.87     2238.37     54.75 o 
  -3  14   2      444.43      414.16     27.08 o 
  -2  14   2      829.70      832.01     19.76 o 
  -1  14   2     1207.61     1187.04     23.66 o 
   0  14   2     5275.53     5168.69     63.10 o 
   1  14   2     3869.56     3750.45     49.57 o 
   2  14   2      871.42      899.14     41.95 o 
   3  14   2        0.07       -1.18      5.98 o 
   4  14   2      208.70      197.07     35.81 o 
   5  14   2      421.70      418.91     25.34 o 
   6  14   2     1144.14     1178.93     47.95 o 
   7  14   2      219.01      184.67     30.50 o 
  -8  15   2      255.80      311.42     25.73 o 
  -7  15   2       27.54       40.98     12.22 o 
  -6  15   2       62.58       59.76     12.79 o 
  -5  15   2      678.29      634.04     22.89 o 
  -4  15   2       39.71       26.86      6.80 o 
  -3  15   2      874.18      879.01     25.02 o 
  -2  15   2     2294.76     2087.51     34.89 o 
  -1  15   2      165.96      169.79      9.73 o 
   0  15   2       27.09       31.83      6.14 o 
   1  15   2     2278.84     2162.59     34.86 o 
   2  15   2     2645.25     2751.20     63.08 o 
   3  15   2      481.83      459.74     24.40 o 
   4  15   2      512.33      553.29     28.38 o 
   5  15   2       17.85        9.57     18.10 o 
   6  15   2      181.39      191.15     49.32 o 
   7  15   2        2.51       -8.30      8.30 o 
  -8  16   2      282.36      341.72     27.69 o 
  -7  16   2       93.91       81.80     15.79 o 
  -6  16   2      206.48      250.40     36.16 o 
  -5  16   2      112.34       78.33     10.75 o 
  -4  16   2        0.46       10.25      6.05 o 
  -3  16   2       91.07       95.99      8.75 o 
  -2  16   2       84.06       67.55      7.59 o 
  -1  16   2     1993.27     1933.43     33.74 o 
   0  16   2      499.23      476.02     15.52 o 
   1  16   2     1626.14     1456.76     33.71 o 
   2  16   2     1810.73     1710.85     48.19 o 
   3  16   2      419.71      439.54     28.96 o 
   4  16   2      569.13      520.50     52.92 o 
   5  16   2      755.71      715.18     38.02 o 
   6  16   2       37.58       38.05     12.37 o 
   7  16   2       14.74       12.61     17.37 o 
  -8  17   2       83.23       66.28     23.00 o 
  -7  17   2      423.88      444.92     30.28 o 
  -6  17   2       81.09       90.36     16.47 o 
  -5  17   2      128.14      152.58     23.96 o 
  -4  17   2      143.45      156.91     13.38 o 
  -3  17   2       79.56       83.71      8.62 o 
  -2  17   2       25.48       25.57      7.24 o 
  -1  17   2      623.81      619.41     18.40 o 
   0  17   2     2621.40     2624.14     41.65 o 
   1  17   2     3013.57     2924.39     53.29 o 
   2  17   2     2048.14     2011.77     69.48 o 
   3  17   2     1628.59     1709.45     58.32 o 
   4  17   2      864.97      884.63     37.16 o 
   5  17   2        3.21        1.28      9.81 o 
   6  17   2       41.43       16.87     11.60 o 
   7  17   2      470.98      488.77     45.48 o 
  -7  18   2      606.16      639.04     34.76 o 
  -6  18   2     1153.09     1136.36     44.64 o 
  -5  18   2     1628.05     1585.45     51.29 o 
  -4  18   2     1355.46     1301.42     34.84 o 
  -3  18   2      218.10      230.53     12.89 o 
  -2  18   2       25.32       32.06      6.36 o 
  -1  18   2      694.17      697.05     20.20 o 
   0  18   2     1866.15     1900.59     41.61 o 
   1  18   2      302.61      276.45     23.35 o 
   2  18   2      719.96      742.31     32.11 o 
   3  18   2      605.94      619.27     30.51 o 
   4  18   2        4.27        0.25      8.81 o 
   5  18   2       22.27       24.42     11.78 o 
   6  18   2       31.00       17.11     11.71 o 
  -7  19   2        0.07        0.23     15.45 o 
  -6  19   2      122.15      165.50     53.65 o 
  -5  19   2        4.13       -6.00      8.29 o 
  -4  19   2        9.52        9.80      8.18 o 
  -3  19   2        6.82        5.21      6.27 o 
  -2  19   2       35.66       46.45      7.74 o 
  -1  19   2      177.69      202.59     12.47 o 
   0  19   2       64.05       80.78     10.91 o 
   1  19   2      127.58      116.65     12.22 o 
   2  19   2      256.95      216.32     19.87 o 
   3  19   2      518.02      490.68     28.50 o 
   4  19   2      822.11      800.39     37.36 o 
   5  19   2      583.75      542.35     36.60 o 
   6  19   2        0.21        7.84     17.31 o 
  -6  20   2      518.82      560.54     33.85 o 
  -5  20   2      561.60      635.61     34.22 o 
  -4  20   2       11.77       -3.75     11.50 o 
  -3  20   2       34.04       25.60      8.40 o 
  -2  20   2     1818.40     1765.89     35.80 o 
  -1  20   2     1657.34     1595.06     39.33 o 
   0  20   2       34.76       31.19      8.69 o 
   1  20   2        0.39       10.45      8.28 o 
   2  20   2      320.56      315.35     30.35 o 
   3  20   2       36.48       18.26     12.17 o 
   4  20   2      165.24      173.31     29.28 o 
   5  20   2        0.14        6.93      9.96 o 
  -6  21   2       82.63       97.07     27.07 o 
  -5  21   2      577.72      626.45     34.13 o 
  -4  21   2      335.78      328.38     25.41 o 
  -3  21   2       69.26       60.30     13.88 o 
  -2  21   2      149.71      155.08     12.19 o 
  -1  21   2      233.73      250.05     17.26 o 
   0  21   2       40.81       46.88      9.80 o 
   1  21   2      175.68      168.33     23.50 o 
   2  21   2     1690.54     1692.37    140.14 o 
   3  21   2     3219.95     3322.57     83.20 o 
   4  21   2     1268.54     1323.61     50.84 o 
   5  21   2        2.49       23.64     17.02 o 
  -5  22   2      827.72      936.16     67.21 o 
  -4  22   2       96.42      108.49     24.80 o 
  -3  22   2        3.24        6.25      8.67 o 
  -2  22   2        4.65        8.23      7.12 o 
  -1  22   2       55.43       52.39     10.54 o 
   0  22   2      742.77      775.24     52.94 o 
   1  22   2      685.77      668.52     44.03 o 
   2  22   2      465.33      546.23     32.33 o 
   3  22   2       86.23       82.83     16.89 o 
   4  22   2       65.15       81.56     25.15 o 
  -4  23   2       55.54       39.34     22.36 o 
  -3  23   2        2.84        5.93     13.59 o 
  -2  23   2        5.50       20.02     14.29 o 
  -1  23   2       16.04       23.24      8.99 o 
   0  23   2      242.63      287.10     19.51 o 
   1  23   2      777.25      809.26     38.24 o 
   2  23   2        0.49        2.42      9.78 o 
   3  23   2      568.99      581.40     34.81 o 
  -3  24   2      139.73       94.80     24.92 o 
  -2  24   2       39.61       29.51     16.21 o 
  -1  24   2      600.00      569.38     46.68 o 
   0  24   2      181.95      171.78     16.94 o 
   1  24   2      160.33      114.15     18.72 o 
   2  24   2      178.77      162.19     21.52 o 
  -1  25   2      514.66      520.65     46.41 o 
   0  25   2      658.45      728.09     30.09 o 
 -11   1   3       34.79       21.33     12.07 o 
 -10   1   3       77.00       70.03     14.47 o 
  -9   1   3       88.05       81.36     13.90 o 
  -8   1   3       89.14       83.30     10.57 o 
  -7   1   3        6.59        4.95      5.35 o 
  -6   1   3       28.48       42.22      7.35 o 
  -5   1   3       69.96       76.48      9.13 o 
  -4   1   3      329.10      327.97     30.27 o 
  -3   1   3    10660.06    11189.10    154.80 o 
  -2   1   3    18882.77    20014.19    261.76 o 
  -1   1   3     4843.31     5366.02     61.12 o 
   0   1   3     1098.05     1018.40     17.84 o 
   1   1   3     8475.40     9304.57     79.78 o 
   2   1   3    14206.27    15037.68    128.70 o 
   3   1   3     6134.51     6047.31     83.00 o 
   4   1   3        3.07        6.20      2.64 o 
   5   1   3      204.26      220.98     12.05 o 
   6   1   3      230.75      228.39     11.88 o 
   7   1   3      548.77      518.85     21.86 o 
   8   1   3      426.84      413.58     42.12 o 
   9   1   3       41.29       43.92     12.52 o 
 -11   2   3      539.75      539.34     39.18 o 
 -10   2   3      696.88      719.06     34.34 o 
  -9   2   3       62.73       73.25     13.30 o 
  -8   2   3        4.05       10.97      6.41 o 
  -7   2   3     3832.30     3802.20     95.54 o 
  -6   2   3    15431.48    14838.93    176.13 o 
  -5   2   3     3613.71     3463.88    123.33 o 
  -4   2   3      667.06      652.39     20.41 o 
  -3   2   3        9.02        2.52      3.72 o 
  -2   2   3       65.69       55.02      4.08 o 
  -1   2   3     2075.89     2090.13     23.86 o 
   0   2   3       20.50       27.47      2.85 o 
   1   2   3      276.10      307.52     19.87 o 
   2   2   3      285.80      298.03      9.91 o 
   3   2   3     1650.88     1610.58     24.04 o 
   4   2   3     2951.75     2776.52     33.26 o 
   5   2   3      544.10      522.11     23.44 o 
   6   2   3     1646.89     1584.60     39.34 o 
   7   2   3     1192.55     1136.45     32.67 o 
   8   2   3      357.39      395.86     27.97 o 
   9   2   3        3.62        8.52      9.56 o 
 -11   3   3      123.65      126.00     27.24 o 
 -10   3   3       21.07       25.31     11.59 o 
  -9   3   3       39.60       43.56      9.23 o 
  -8   3   3      505.06      561.65     30.61 o 
  -7   3   3      247.98      218.15     14.03 o 
  -6   3   3     2559.73     2718.38     47.10 o 
  -5   3   3    10522.87    10619.57    108.85 o 
  -4   3   3     1390.77     1341.29     24.07 o 
  -3   3   3     1413.48     1447.03     30.17 o 
  -2   3   3       82.52       69.30      7.90 o 
  -1   3   3      876.96      920.13     15.62 o 
   0   3   3       19.72       18.27      3.90 o 
   1   3   3    21296.43    23093.23    215.35 o 
   2   3   3    14075.01    14520.98    125.03 o 
   3   3   3     1499.09     1339.47     19.15 o 
   4   3   3       62.14       46.13      4.57 o 
   5   3   3        1.15        5.19      3.63 o 
   6   3   3       19.19        9.32      5.78 o 
   7   3   3       66.72       69.07     10.65 o 
   8   3   3      735.97      719.49     67.85 o 
   9   3   3       43.72       18.92     23.53 o 
 -11   4   3      186.30      195.48     31.02 o 
 -10   4   3        6.50        4.85     10.12 o 
  -9   4   3       24.87       20.95      7.98 o 
  -8   4   3      268.86      275.87     22.93 o 
  -7   4   3     1528.48     1496.47     38.36 o 
  -6   4   3     2034.04     2006.02     38.70 o 
  -5   4   3     3168.23     3148.88     40.48 o 
  -4   4   3      852.51      861.54     18.28 o 
  -3   4   3     5255.80     5581.42     84.66 o 
  -2   4   3        0.79        0.84      2.14 o 
  -1   4   3     4748.62     5012.79     59.51 o 
   0   4   3     4606.86     5004.05     51.03 o 
   1   4   3      262.07      315.87      9.69 o 
   2   4   3     6170.96     6497.37     60.70 o 
   3   4   3     2300.93     2253.23     27.54 o 
   4   4   3        1.65        6.01      4.76 o 
   5   4   3        7.26        9.35      5.13 o 
   6   4   3      670.18      656.97     23.28 o 
   7   4   3      162.84      181.39     14.93 o 
   8   4   3       12.87       16.52      8.01 o 
   9   4   3       10.28       -1.14     10.07 o 
 -10   5   3      134.39      111.51     17.34 o 
  -9   5   3      275.77      311.53     22.60 o 
  -8   5   3       38.38       34.16      8.38 o 
  -7   5   3       23.15       32.67     10.51 o 
  -6   5   3     1391.01     1341.32     30.40 o 
  -5   5   3     7211.86     7065.08     76.77 o 
  -4   5   3     1680.55     1668.66     24.96 o 
  -3   5   3     1187.61     1103.73     22.40 o 
  -2   5   3      373.86      382.33      9.24 o 
  -1   5   3      283.88      285.02     13.27 o 
   0   5   3      610.48      640.02     10.30 o 
   1   5   3     6168.24     6205.04     63.39 o 
   2   5   3     3712.34     3508.65     36.58 o 
   3   5   3    24905.46    24771.28    210.49 o 
   4   5   3    11347.43    11509.44    106.21 o 
   5   5   3       48.79       64.39      6.99 o 
   6   5   3      132.20      128.68     16.91 o 
   7   5   3      184.10      170.45     15.16 o 
   8   5   3        6.11        5.35      7.47 o 
   9   5   3      129.39      128.25     29.60 o 
 -10   6   3       60.41       56.20     18.24 o 
  -9   6   3       15.60        9.60      8.21 o 
  -8   6   3     1308.99     1323.46     43.37 o 
  -7   6   3     5185.07     5328.71     95.86 o 
  -6   6   3     2276.59     2207.44     41.27 o 
  -5   6   3     1388.29     1374.34     23.37 o 
  -4   6   3     3130.90     3141.56     39.71 o 
  -3   6   3      665.11      632.30     19.22 o 
  -2   6   3     3133.85     3266.71     56.67 o 
  -1   6   3      372.71      335.89      8.44 o 
   0   6   3     6660.95     6826.77    101.85 o 
   1   6   3      729.38      662.72     11.63 o 
   2   6   3        3.44        8.89      5.01 o 
   3   6   3     6678.68     6887.65     66.92 o 
   4   6   3     3334.01     3317.00     45.56 o 
   5   6   3      590.34      598.12     17.19 o 
   6   6   3      268.06      262.72     16.12 o 
   7   6   3        2.60        0.47      6.15 o 
   8   6   3      167.84      171.43     21.36 o 
   9   6   3      329.75      376.73     57.60 o 
 -10   7   3      603.64      619.30     32.83 o 
  -9   7   3     1574.13     1552.29     43.47 o 
  -8   7   3       20.58       17.50      7.05 o 
  -7   7   3     2240.51     2150.94     43.56 o 
  -6   7   3      905.44      901.02     21.04 o 
  -5   7   3      453.12      413.16     10.94 o 
  -4   7   3        0.81       -0.20      2.66 o 
  -3   7   3      801.11      839.66     19.37 o 
  -2   7   3     2037.81     2069.34     25.18 o 
  -1   7   3      413.48      473.78     14.39 o 
   0   7   3      430.41      384.47      9.09 o 
   1   7   3      459.64      472.73      9.84 o 
   2   7   3      277.32      288.86      8.14 o 
   3   7   3      529.68      512.47     13.56 o 
   4   7   3     1203.17     1150.39     23.46 o 
   5   7   3       25.64       22.40      5.50 o 
   6   7   3     1792.09     1831.42     41.96 o 
   7   7   3      277.01      260.18     17.75 o 
   8   7   3      238.49      263.71     19.27 o 
   9   7   3        0.81       -1.42      8.25 o 
 -10   8   3        1.15       14.29     15.34 o 
  -9   8   3      174.70      210.14     16.39 o 
  -8   8   3      745.78      726.56     27.06 o 
  -7   8   3      275.10      261.59     15.21 o 
  -6   8   3     1341.30     1327.13     76.20 o 
  -5   8   3     5252.38     5378.01     64.43 o 
  -4   8   3     4768.39     4741.26     87.15 o 
  -3   8   3      907.41     1099.06     23.32 o 
  -2   8   3      167.20      164.31     10.01 o 
  -1   8   3     2164.27     2246.29     29.89 o 
   0   8   3      150.01      149.21      6.16 o 
   1   8   3      415.65      391.67      8.38 o 
   2   8   3       10.99       10.44      2.54 o 
   3   8   3       51.90       68.12      6.32 o 
   4   8   3     1135.74     1225.71     24.87 o 
   5   8   3     1356.24     1356.34     27.91 o 
   6   8   3      653.47      641.59     35.82 o 
   7   8   3      321.56      349.06     20.18 o 
   8   8   3        2.07        9.34      8.02 o 
   9   8   3      957.10      995.33     36.35 o 
 -10   9   3      575.94      579.22     47.81 o 
  -9   9   3        0.64        0.09      9.01 o 
  -8   9   3      481.05      486.20     38.63 o 
  -7   9   3      571.00      587.48     21.78 o 
  -6   9   3      328.63      314.99     13.10 o 
  -5   9   3      538.58      513.48     17.83 o 
  -4   9   3     7483.94     7305.59     99.13 o 
  -3   9   3     2676.63     2532.04     41.05 o 
  -2   9   3      267.91      234.99     11.40 o 
  -1   9   3     8939.11     9146.41     94.04 o 
   0   9   3     6627.54     6770.75     71.98 o 
   1   9   3     6949.84     6981.81     65.50 o 
   2   9   3     2685.59     2560.14     33.75 o 
   3   9   3      379.38      367.93     12.48 o 
   4   9   3     1021.19     1038.96     27.75 o 
   5   9   3     1802.39     1819.64     33.83 o 
   6   9   3      584.29      583.78     38.90 o 
   7   9   3       50.60       51.25     10.37 o 
   8   9   3       28.19       29.75     10.28 o 
  -9  10   3      318.59      232.36     32.24 o 
  -8  10   3      893.70      929.05     36.55 o 
  -7  10   3      447.80      483.40     33.31 o 
  -6  10   3      412.49      424.76     17.77 o 
  -5  10   3      530.05      522.26     18.55 o 
  -4  10   3      433.51      437.66     15.32 o 
  -3  10   3        0.86        2.81      3.02 o 
  -2  10   3     1316.46     1439.61     24.10 o 
  -1  10   3      317.93      373.93     14.36 o 
   0  10   3      982.98      926.64     17.49 o 
   1  10   3     1323.42     1342.79     18.86 o 
   2  10   3       42.15       33.82      4.22 o 
   3  10   3     1769.87     1741.79     34.64 o 
   4  10   3     2654.44     2546.55     40.21 o 
   5  10   3      969.60      994.18     24.32 o 
   6  10   3       83.17       75.53      9.47 o 
   7  10   3       12.22        9.12      7.87 o 
   8  10   3        0.88       -7.12      7.12 o 
  -9  11   3       13.77       25.33     15.74 o 
  -8  11   3      114.74      118.00     16.08 o 
  -7  11   3      444.77      477.07     20.60 o 
  -6  11   3      948.89     1020.33     28.24 o 
  -5  11   3        3.14        3.43      4.81 o 
  -4  11   3      959.55      960.21     20.48 o 
  -3  11   3     1657.83     1637.27     27.47 o 
  -2  11   3        4.34       14.93      3.71 o 
  -1  11   3        5.56       11.88      3.32 o 
   0  11   3     3513.45     3556.10     44.73 o 
   1  11   3     3165.10     3147.33     40.49 o 
   2  11   3      491.42      491.79     17.83 o 
   3  11   3       23.31       17.47      4.45 o 
   4  11   3      169.44      158.79     10.08 o 
   5  11   3      104.57      126.51     10.30 o 
   6  11   3       83.98       97.97     14.63 o 
   7  11   3       12.27       20.35      8.79 o 
   8  11   3      132.66      134.46     16.39 o 
  -9  12   3      539.79      582.53     47.23 o 
  -8  12   3     2001.27     2066.63     47.56 o 
  -7  12   3     2002.75     2029.42     45.04 o 
  -6  12   3     1093.89     1141.25     30.59 o 
  -5  12   3     1153.36     1187.31     29.85 o 
  -4  12   3     3788.11     3629.13     48.96 o 
  -3  12   3       68.09       74.14     10.16 o 
  -2  12   3      625.85      547.37     20.28 o 
  -1  12   3        5.29        7.13      3.29 o 
   0  12   3     1394.26     1326.99     23.54 o 
   1  12   3     1654.84     1581.34     26.61 o 
   2  12   3      308.67      309.41     17.92 o 
   3  12   3       49.61       49.84      6.52 o 
   4  12   3     2951.55     2922.03     52.71 o 
   5  12   3     2758.76     2914.79     47.24 o 
   6  12   3      320.86      310.65     18.75 o 
   7  12   3       69.78       93.05     16.72 o 
   8  12   3      164.42      111.86     19.43 o 
  -9  13   3      591.49      565.86     46.53 o 
  -8  13   3       12.42       37.09     15.95 o 
  -7  13   3      239.06      236.54     23.55 o 
  -6  13   3      371.29      369.65     18.04 o 
  -5  13   3     1400.56     1467.41     34.49 o 
  -4  13   3     2832.57     2896.58     42.77 o 
  -3  13   3     1673.72     1554.33     30.83 o 
  -2  13   3       94.11      118.52      8.13 o 
  -1  13   3      141.69      147.52      8.46 o 
   0  13   3     2290.56     2272.48     34.29 o 
   1  13   3     4462.26     4216.63     63.50 o 
   2  13   3     2228.70     2247.83     53.64 o 
   3  13   3     4413.99     4358.66     85.70 o 
   4  13   3     3294.47     3277.59     73.31 o 
   5  13   3       53.89       42.67     11.03 o 
   6  13   3      598.98      598.87     30.68 o 
   7  13   3      403.13      386.19     40.08 o 
  -8  14   3      283.81      307.03     24.95 o 
  -7  14   3        2.07        2.32      7.26 o 
  -6  14   3       62.12       82.57     18.17 o 
  -5  14   3      513.17      538.62     20.75 o 
  -4  14   3      101.22       99.34     11.07 o 
  -3  14   3      479.58      517.02     16.88 o 
  -2  14   3       34.15       39.59      8.13 o 
  -1  14   3     1289.63     1206.82     24.00 o 
   0  14   3       14.33        6.60      3.83 o 
   1  14   3     1065.04     1004.09     62.19 o 
   2  14   3      382.36      339.60     20.41 o 
   3  14   3       23.26       29.58     15.05 o 
   4  14   3      402.46      458.25     25.95 o 
   5  14   3      143.48      156.98     26.14 o 
   6  14   3       54.29       77.68     15.19 o 
   7  14   3      159.66      181.48     30.15 o 
  -8  15   3       76.32       94.58     20.62 o 
  -7  15   3       81.99       81.20     14.68 o 
  -6  15   3      228.94      240.41     16.42 o 
  -5  15   3     1343.73     1401.98     42.32 o 
  -4  15   3     1254.41     1256.82     38.71 o 
  -3  15   3      124.35      126.23      9.20 o 
  -2  15   3      603.28      614.30     17.45 o 
  -1  15   3      926.62      934.98     21.47 o 
   0  15   3       29.49       33.87     11.06 o 
   1  15   3     5012.97     4885.63     92.25 o 
   2  15   3     4137.00     4154.25     84.12 o 
   3  15   3     1718.19     1751.52     79.67 o 
   4  15   3      828.36      832.06     34.87 o 
   5  15   3      552.88      509.30     34.94 o 
   6  15   3       89.86       91.54     19.66 o 
   7  15   3       41.44       43.16     18.94 o 
  -8  16   3      374.82      414.63     43.89 o 
  -7  16   3      861.16      983.64    128.44 o 
  -6  16   3     2233.67     2268.21     49.35 o 
  -5  16   3     4642.22     4712.58     76.65 o 
  -4  16   3     1742.96     1753.19     39.42 o 
  -3  16   3       21.01       20.44      5.54 o 
  -2  16   3      274.60      295.83     13.24 o 
  -1  16   3      345.15      354.88     13.71 o 
   0  16   3      149.65      130.90     11.60 o 
   1  16   3      603.72      575.13     57.07 o 
   2  16   3      667.82      693.74     33.17 o 
   3  16   3       99.68      117.10     16.12 o 
   4  16   3       53.06       51.45     13.10 o 
   5  16   3      758.51      810.03     37.11 o 
   6  16   3      519.94      549.14     32.47 o 
  -8  17   3      124.93      199.43     33.81 o 
  -7  17   3       97.92      144.71     23.99 o 
  -6  17   3      257.34      232.93     27.91 o 
  -5  17   3      236.10      236.00     16.32 o 
  -4  17   3       12.02       22.74      6.92 o 
  -3  17   3      967.89     1031.57     24.73 o 
  -2  17   3      927.55      933.39     23.24 o 
  -1  17   3       71.10       83.80      9.58 o 
   0  17   3      390.92      383.19     17.63 o 
   1  17   3      430.03      383.01     19.33 o 
   2  17   3       58.85       36.14     17.05 o 
   3  17   3      524.93      550.06     28.75 o 
   4  17   3     1214.02     1293.40     53.88 o 
   5  17   3       14.74       22.21     11.36 o 
   6  17   3      109.03      155.65     20.90 o 
  -8  18   3       21.19       46.53     22.13 o 
  -7  18   3       51.41       67.85     26.98 o 
  -6  18   3      208.63      226.45     22.32 o 
  -5  18   3       24.45       32.65      8.72 o 
  -4  18   3      267.69      272.61     20.07 o 
  -3  18   3     1429.67     1479.10     31.19 o 
  -2  18   3      266.70      283.01     13.88 o 
  -1  18   3      183.32      187.34     14.22 o 
   0  18   3       44.57       57.83     11.82 o 
   1  18   3       62.71       41.64     15.87 o 
   2  18   3      139.16      127.70     16.94 o 
   3  18   3        3.50        0.84      8.45 o 
   4  18   3      134.61      165.45     22.92 o 
   5  18   3      150.39      162.77     21.02 o 
   6  18   3       18.32        4.30     16.56 o 
  -7  19   3      121.80      122.21     21.52 o 
  -6  19   3        3.02       14.93     20.91 o 
  -5  19   3      190.50      210.96     21.43 o 
  -4  19   3      236.30      233.39     16.37 o 
  -3  19   3      846.97      866.06     32.79 o 
  -2  19   3     1892.18     1908.82     36.69 o 
  -1  19   3     1146.87     1140.14     32.38 o 
   0  19   3      161.10      147.47     13.74 o 
   1  19   3      534.10      516.93     27.77 o 
   2  19   3      899.61      886.52     70.29 o 
   3  19   3     1163.18     1209.25     51.41 o 
   4  19   3      337.95      325.99     25.99 o 
   5  19   3        3.06        0.58      9.81 o 
  -7  20   3      628.90      662.41     52.80 o 
  -6  20   3     1984.41     2106.46     64.72 o 
  -5  20   3      663.55      668.34     42.84 o 
  -4  20   3       10.87        7.63      6.62 o 
  -3  20   3       64.19       57.10     11.83 o 
  -2  20   3      102.03       94.01     15.31 o 
  -1  20   3      654.69      663.06     25.06 o 
   0  20   3     1485.78     1514.45     47.61 o 
   1  20   3       58.66       68.47     14.21 o 
   2  20   3        6.64        8.49      9.42 o 
   3  20   3       33.24       22.07     11.81 o 
   4  20   3      530.91      506.07     31.52 o 
   5  20   3      826.56      776.85     57.92 o 
  -6  21   3       61.90       85.69     24.51 o 
  -5  21   3       35.51       18.56     10.74 o 
  -4  21   3      230.98      275.76     60.33 o 
  -3  21   3      101.85       95.59     15.12 o 
  -2  21   3      243.37      244.90     17.29 o 
  -1  21   3      643.12      667.94     26.10 o 
   0  21   3       15.30        6.68      6.88 o 
   1  21   3      411.62      383.50     44.03 o 
   2  21   3      211.06      260.38     28.35 o 
   3  21   3        3.59        9.22     10.65 o 
   4  21   3       36.90        8.60     18.12 o 
  -5  22   3      126.68      116.82     19.29 o 
  -4  22   3      131.32      108.18     17.03 o 
  -3  22   3      334.56      324.90     25.11 o 
  -2  22   3       30.95       20.68      8.40 o 
  -1  22   3       93.18       95.81     12.80 o 
   0  22   3      325.86      323.87     20.06 o 
   1  22   3      883.97      947.91     48.45 o 
   2  22   3        3.86        7.55     10.58 o 
   3  22   3      579.79      702.56     55.39 o 
   4  22   3       76.28      118.62     30.79 o 
  -4  23   3      314.50      346.45     40.90 o 
  -3  23   3      152.67      189.78     31.37 o 
  -2  23   3      360.97      378.21     35.95 o 
  -1  23   3      161.42      161.45     16.00 o 
   0  23   3        3.80        5.01     11.61 o 
   1  23   3      304.04      330.47     27.30 o 
   2  23   3     2710.55     2631.64     74.60 o 
   3  23   3     2713.04     2682.51    111.24 o 
  -3  24   3      408.21      356.97     41.07 o 
  -2  24   3       92.50      111.10     15.15 o 
  -1  24   3       94.08       68.78     21.74 o 
   0  24   3      135.48      126.92     21.84 o 
   1  24   3       11.72       26.24     15.22 o 
 -11   0   4     1314.82     1451.40     75.63 o 
 -10   0   4       16.41       30.79     16.27 o 
  -9   0   4      501.54      434.81     36.31 o 
  -8   0   4        3.11       12.78     11.85 o 
  -7   0   4     6740.58     6539.56    159.81 o 
  -6   0   4     6574.37     6130.25    146.10 o 
  -5   0   4     2662.47     2414.02     70.52 o 
  -4   0   4     3738.18     3611.90     88.53 o 
  -3   0   4     5825.22     6361.92    133.09 o 
  -2   0   4      383.78      378.46     17.08 o 
  -1   0   4    13489.76    13805.02    183.37 o 
   0   0   4        2.29       -1.82      4.56 o 
   1   0   4       73.32      101.34      6.68 o 
   2   0   4     4470.55     4455.19     56.49 o 
   3   0   4     3309.85     3266.13     45.64 o 
   4   0   4      336.37      339.71     16.34 o 
   5   0   4     1442.01     1400.78     38.24 o 
   6   0   4     6296.55     6236.73    166.26 o 
   7   0   4     2360.65     2296.44     90.97 o 
   8   0   4      354.18      358.94     39.10 o 
   9   0   4       72.63       28.93     18.59 o 
 -11   1   4      176.49      159.91     21.85 o 
 -10   1   4       45.16       25.97     11.48 o 
  -9   1   4       58.05       75.87     13.99 o 
  -8   1   4       17.85       16.30     19.69 o 
  -7   1   4       30.94       22.23      8.42 o 
  -6   1   4      886.44      818.84     28.11 o 
  -5   1   4     6359.23     6517.40    104.42 o 
  -4   1   4     3837.91     4007.72     67.82 o 
  -3   1   4     5172.31     5273.54     80.20 o 
  -2   1   4    23048.16    23082.44    246.39 o 
  -1   1   4      470.99      396.05      9.31 o 
   0   1   4      141.95       91.34      3.74 o 
   1   1   4     7276.98     7716.06     68.22 o 
   2   1   4     1389.79     1388.53     16.67 o 
   3   1   4     1296.28     1223.51     17.51 o 
   4   1   4      878.91      827.60     22.58 o 
   5   1   4        8.06       11.52      4.40 o 
   6   1   4      362.82      286.35     21.75 o 
   7   1   4       87.66       84.01     15.41 o 
   8   1   4       10.53       -0.84      8.85 o 
   9   1   4       33.64       15.26     12.08 o 
 -11   2   4       76.32      109.24     31.78 o 
 -10   2   4      108.90       80.11     27.33 o 
  -9   2   4      281.93      287.83     26.34 o 
  -8   2   4      206.65      191.98     17.52 o 
  -7   2   4      103.16      104.76     13.14 o 
  -6   2   4     3952.29     3929.72     74.61 o 
  -5   2   4     4791.56     4813.86     82.19 o 
  -4   2   4      166.18      128.78      9.96 o 
  -3   2   4       68.18      108.88      6.32 o 
  -2   2   4     1565.11     1636.40     24.88 o 
  -1   2   4     3314.79     3277.70     41.32 o 
   0   2   4     1418.43     1487.09     25.02 o 
   1   2   4     6675.43     7035.91     83.61 o 
   2   2   4      243.01      259.89      6.71 o 
   3   2   4     1210.65     1215.28     17.23 o 
   4   2   4      117.17      113.43      7.29 o 
   5   2   4        7.17        6.12      4.68 o 
   6   2   4      148.59      133.72     12.35 o 
   7   2   4      411.70      374.08     26.43 o 
   8   2   4       81.82       79.03     15.85 o 
   9   2   4       15.84        6.07     10.77 o 
 -11   3   4       19.37       17.99     12.28 o 
 -10   3   4        0.87        4.93      9.14 o 
  -9   3   4        4.73        5.51      8.52 o 
  -8   3   4       12.54        7.14      7.37 o 
  -7   3   4     1250.12     1205.54     37.56 o 
  -6   3   4     3926.10     3846.31     56.80 o 
  -5   3   4      103.74       83.33      7.08 o 
  -4   3   4     2554.87     2301.65     68.92 o 
  -3   3   4    11881.34    11760.71    132.54 o 
  -2   3   4     9309.92     9820.74    110.72 o 
  -1   3   4     1034.30     1101.70     18.01 o 
   0   3   4       50.71       44.98      5.28 o 
   1   3   4       20.36       15.73      1.90 o 
   2   3   4    13166.04    13266.03    105.20 o 
   3   3   4    15622.59    15817.57    138.84 o 
   4   3   4      439.48      406.48     11.01 o 
   5   3   4       50.81       67.54      8.77 o 
   6   3   4       57.37       63.46      9.94 o 
   7   3   4       53.46       46.18     21.81 o 
   8   3   4       10.43       17.71     10.35 o 
   9   3   4       60.94       67.21     16.06 o 
 -11   4   4      790.83      859.28     56.06 o 
 -10   4   4      413.54      429.09     28.43 o 
  -9   4   4      304.23      285.18     22.32 o 
  -8   4   4     1978.54     2004.41     61.69 o 
  -7   4   4     3954.55     3956.11     79.30 o 
  -6   4   4     1221.68     1184.15     33.09 o 
  -5   4   4      822.15      929.18     21.20 o 
  -4   4   4      171.75      170.47     11.27 o 
  -3   4   4     1263.96     1369.60     23.98 o 
  -2   4   4        9.75       19.69      3.26 o 
  -1   4   4      835.76      905.75     16.11 o 
   0   4   4     3215.33     3374.72     55.76 o 
   1   4   4      167.24      154.01     14.47 o 
   2   4   4     7553.47     7874.90     65.67 o 
   3   4   4    10781.33    10929.41     99.65 o 
   4   4   4     4784.86     4825.86     59.96 o 
   5   4   4     3182.28     3216.90     56.25 o 
   6   4   4     1740.22     1772.58     50.66 o 
   7   4   4       19.57       26.38      9.57 o 
   8   4   4       39.69       19.27     11.68 o 
   9   4   4        6.98        6.64     10.86 o 
 -11   5   4        4.05       27.77     18.41 o 
 -10   5   4      720.23      709.68     34.73 o 
  -9   5   4      333.47      375.16     25.08 o 
  -8   5   4      751.68      698.78     30.28 o 
  -7   5   4     1594.52     1520.70     43.64 o 
  -6   5   4      269.85      255.25     16.70 o 
  -5   5   4     1822.15     1806.97     32.19 o 
  -4   5   4     1089.14     1051.01     21.70 o 
  -3   5   4     1569.90     1542.46     26.42 o 
  -2   5   4      439.26      489.07     12.23 o 
  -1   5   4       34.29       44.90      9.01 o 
   0   5   4      832.47      905.36     21.74 o 
   1   5   4     1632.86     1675.09     28.31 o 
   2   5   4      410.12      397.18      8.48 o 
   3   5   4        6.10       10.53      3.70 o 
   4   5   4      261.38      329.03     12.41 o 
   5   5   4     1309.78     1320.17     32.82 o 
   6   5   4      358.59      349.03     18.23 o 
   7   5   4      281.45      268.98     18.14 o 
   8   5   4      243.30      221.09     24.00 o 
 -11   6   4      340.36      263.03     35.67 o 
 -10   6   4      573.36      633.03     33.43 o 
  -9   6   4      136.05      140.16     17.50 o 
  -8   6   4       20.67       14.23     10.40 o 
  -7   6   4      325.11      289.51     19.59 o 
  -6   6   4     1930.81     1966.65     47.69 o 
  -5   6   4     3214.19     3267.44     49.10 o 
  -4   6   4      119.41      118.78      7.68 o 
  -3   6   4     3883.53     3994.94     53.75 o 
  -2   6   4     2346.09     2487.08     42.61 o 
  -1   6   4     4545.69     4626.53     57.99 o 
   0   6   4      462.33      472.90     12.03 o 
   1   6   4       86.32       73.51      6.47 o 
   2   6   4       12.52        1.24      1.86 o 
   3   6   4     2209.30     2201.75     33.74 o 
   4   6   4     3669.61     3867.46     52.04 o 
   5   6   4     2595.18     2480.43     48.21 o 
   6   6   4      452.53      434.61     20.26 o 
   7   6   4       10.02        6.07      7.00 o 
   8   6   4       28.87       39.18     13.71 o 
 -10   7   4      134.27      131.07     25.94 o 
  -9   7   4      100.70       81.28     14.59 o 
  -8   7   4      125.04      131.95     16.26 o 
  -7   7   4        1.25        6.90      7.67 o 
  -6   7   4     1049.79     1083.94     34.24 o 
  -5   7   4     7971.65     7895.10    111.69 o 
  -4   7   4    14487.28    14558.53    200.16 o 
  -3   7   4     4527.67     4386.77    100.23 o 
  -2   7   4      768.26      644.61     15.53 o 
  -1   7   4       10.31       26.28      4.08 o 
   0   7   4     3470.17     3480.19     39.31 o 
   1   7   4     4886.19     4786.03     63.47 o 
   2   7   4      804.01      800.52     18.05 o 
   3   7   4     1681.43     1639.34     28.34 o 
   4   7   4      836.45      863.75     20.81 o 
   5   7   4      344.44      349.00     14.43 o 
   6   7   4        0.35        3.08      5.93 o 
   7   7   4       23.91       17.83      8.48 o 
   8   7   4       76.05       88.36     16.90 o 
 -10   8   4       67.74       58.35     14.62 o 
  -9   8   4        1.24        2.00     11.62 o 
  -8   8   4      273.44      283.82     21.34 o 
  -7   8   4      894.98      928.30     33.91 o 
  -6   8   4     1940.86     2006.68     49.18 o 
  -5   8   4     4074.49     4137.21     52.46 o 
  -4   8   4     7163.64     7179.91     78.98 o 
  -3   8   4     4551.53     4689.81     54.98 o 
  -2   8   4      837.29      796.90     20.33 o 
  -1   8   4    11910.26    12253.21    121.29 o 
   0   8   4     2192.26     2239.90     60.89 o 
   1   8   4      348.69      318.72      8.11 o 
   2   8   4       62.73       71.79      6.15 o 
   3   8   4      517.35      502.12     14.87 o 
   4   8   4     1743.52     1751.08     35.54 o 
   5   8   4     2185.72     2252.56     39.11 o 
   6   8   4      452.64      446.03     21.11 o 
   7   8   4       78.94       82.42     12.52 o 
   8   8   4      394.67      372.89     23.08 o 
 -10   9   4      136.56      113.42     18.44 o 
  -9   9   4        0.10       -7.57      8.29 o 
  -8   9   4       24.36       27.72      9.96 o 
  -7   9   4      852.99      928.32     34.16 o 
  -6   9   4      795.00      765.81     23.67 o 
  -5   9   4      313.34      318.74     12.13 o 
  -4   9   4     1387.49     1294.74     23.69 o 
  -3   9   4      157.75      152.32      7.93 o 
  -2   9   4       54.58       61.89      5.40 o 
  -1   9   4      217.42      236.72      8.46 o 
   0   9   4      879.93      999.80     16.40 o 
   1   9   4       17.59       12.77      3.76 o 
   2   9   4      730.64      731.28     17.06 o 
   3   9   4      535.73      541.14     18.58 o 
   4   9   4      454.74      474.21     15.88 o 
   5   9   4       76.57       69.92      8.33 o 
   6   9   4       45.96       43.14      9.36 o 
   7   9   4      240.13      252.46     18.82 o 
   8   9   4        7.81        6.99      9.48 o 
 -10  10   4       93.81       71.16     22.60 o 
  -9  10   4      243.73      278.86     23.86 o 
  -8  10   4       78.80      109.58     15.40 o 
  -7  10   4      293.41      292.82     20.74 o 
  -6  10   4      642.79      667.33     22.19 o 
  -5  10   4     4992.95     5006.00     62.10 o 
  -4  10   4     4143.78     3992.33     72.53 o 
  -3  10   4      450.33      424.23     12.71 o 
  -2  10   4     1125.20     1099.37     20.68 o 
  -1  10   4     3363.58     3448.22     43.52 o 
   0  10   4     5337.06     5417.81     53.43 o 
   1  10   4      137.69      134.64      8.45 o 
   2  10   4     2471.71     2439.20     36.16 o 
   3  10   4      181.49      191.25     14.58 o 
   4  10   4     3368.52     3411.26     50.01 o 
   5  10   4     2133.88     2269.13     40.40 o 
   6  10   4       74.10       63.68     10.68 o 
   7  10   4       29.95       16.19      9.99 o 
   8  10   4      500.93      561.20     27.69 o 
  -9  11   4        1.79        2.33     11.56 o 
  -8  11   4        3.58        3.04      8.10 o 
  -7  11   4        9.58        7.53     10.38 o 
  -6  11   4      678.93      728.34     23.98 o 
  -5  11   4     4156.65     4144.76     95.75 o 
  -4  11   4     5943.02     5810.61    102.08 o 
  -3  11   4     1149.16     1120.48     22.12 o 
  -2  11   4       21.61       25.10      4.38 o 
  -1  11   4      901.21      870.28     18.04 o 
   0  11   4     7041.89     6919.21     75.94 o 
   1  11   4     4644.27     4486.00    145.08 o 
   2  11   4     1801.72     1806.54     35.05 o 
   3  11   4     3195.20     3154.04     55.43 o 
   4  11   4      701.77      771.31     21.10 o 
   5  11   4       42.45       44.42      7.61 o 
   6  11   4        0.70        5.32      7.02 o 
   7  11   4      225.08      205.04     17.97 o 
   8  11   4      325.58      293.62     21.89 o 
  -9  12   4       33.23       33.77     13.33 o 
  -8  12   4      104.03      110.24     16.31 o 
  -7  12   4      230.23      236.99     16.23 o 
  -6  12   4        0.81        0.07      5.74 o 
  -5  12   4        0.09        3.12      5.33 o 
  -4  12   4        7.42       -0.14      2.99 o 
  -3  12   4     1156.70     1101.37     22.47 o 
  -2  12   4       10.89        9.38      3.73 o 
  -1  12   4      860.97      784.54     22.92 o 
   0  12   4      104.94      121.70      9.61 o 
   1  12   4      101.11       93.40     14.16 o 
   2  12   4        2.14        0.78      4.25 o 
   3  12   4     1213.07     1234.66     38.84 o 
   4  12   4     1054.88     1029.36     24.95 o 
   5  12   4      297.01      303.96     19.67 o 
   6  12   4       77.95       85.12     15.84 o 
   7  12   4        9.13        3.60     10.57 o 
  -9  13   4      447.27      451.89     42.81 o 
  -8  13   4       11.52       26.89     10.76 o 
  -7  13   4       16.84       14.98      7.46 o 
  -6  13   4      563.04      544.63     29.24 o 
  -5  13   4     1523.92     1509.99     35.20 o 
  -4  13   4     1934.92     2001.12     48.34 o 
  -3  13   4        2.30        4.49      3.67 o 
  -2  13   4      156.13      175.92     10.44 o 
  -1  13   4      310.58      288.87     14.66 o 
   0  13   4      389.04      409.51     16.27 o 
   1  13   4        4.00        4.30      4.46 o 
   2  13   4      195.11      196.34     14.35 o 
   3  13   4      648.63      616.63     28.26 o 
   4  13   4      243.39      218.24     30.41 o 
   5  13   4      253.61      276.63     21.95 o 
   6  13   4      109.03      100.87     16.63 o 
   7  13   4      162.83      141.22     28.58 o 
  -9  14   4      951.34      807.75     56.35 o 
  -8  14   4      854.76      868.69     67.39 o 
  -7  14   4      315.26      354.67     33.18 o 
  -6  14   4     1069.70     1200.93     33.36 o 
  -5  14   4     1274.64     1361.08     33.89 o 
  -4  14   4       13.33       13.77      4.68 o 
  -3  14   4       53.02       45.79      6.31 o 
  -2  14   4      165.42      172.07      9.90 o 
  -1  14   4      171.77      182.92     10.81 o 
   0  14   4      939.20      865.58     24.42 o 
   1  14   4        1.58        2.86      5.01 o 
   2  14   4      789.50      793.53     58.58 o 
   3  14   4     2593.72     2459.94     61.20 o 
   4  14   4     5176.89     5183.76    102.58 o 
   5  14   4     2917.24     2954.27    129.60 o 
   6  14   4       52.41       39.27     13.13 o 
   7  14   4       14.57       -0.76     13.13 o 
  -8  15   4      213.12      222.36     23.27 o 
  -7  15   4       52.06       91.52     22.80 o 
  -6  15   4        0.90        7.15      6.69 o 
  -5  15   4      861.18      889.60     27.67 o 
  -4  15   4     3117.68     3058.77     57.72 o 
  -3  15   4     3349.10     3204.97     47.25 o 
  -2  15   4     1421.54     1323.98     26.82 o 
  -1  15   4     1085.57     1074.08     28.45 o 
   0  15   4       36.35       17.75      5.99 o 
   1  15   4      628.81      618.74     21.30 o 
   2  15   4       40.84       34.62      9.87 o 
   3  15   4     1958.17     1971.84     79.24 o 
   4  15   4      760.37      737.98     33.61 o 
   5  15   4       71.72       91.52     19.81 o 
   6  15   4       71.25       80.34     15.71 o 
  -8  16   4      273.94      258.40     24.78 o 
  -7  16   4      154.54      160.79     15.51 o 
  -6  16   4      619.13      629.19     24.89 o 
  -5  16   4     1239.14     1283.61     79.74 o 
  -4  16   4       57.75       63.17      8.09 o 
  -3  16   4      735.16      715.48     20.13 o 
  -2  16   4       20.79       17.16      5.02 o 
  -1  16   4      788.61      717.53     23.46 o 
   0  16   4       25.88       27.52      6.92 o 
   1  16   4      600.77      527.43     33.41 o 
   2  16   4       42.48       28.65      9.89 o 
   3  16   4      612.64      593.02     29.72 o 
   4  16   4      244.91      221.60     21.15 o 
   5  16   4        4.41        7.59     13.10 o 
   6  16   4        2.50        0.45     10.99 o 
  -8  17   4        3.87        6.06     10.98 o 
  -7  17   4      205.01      200.25     22.10 o 
  -6  17   4       20.80       21.81      8.14 o 
  -5  17   4     1489.35     1530.30     38.82 o 
  -4  17   4     2139.83     2225.94     39.78 o 
  -3  17   4     1304.55     1313.97     28.62 o 
  -2  17   4     1116.39     1084.08     30.39 o 
  -1  17   4        3.89       -4.20      4.48 o 
   0  17   4       69.68       85.22     10.28 o 
   1  17   4      802.12      746.86     63.58 o 
   2  17   4      217.55      201.76     19.41 o 
   3  17   4      607.05      608.81     36.80 o 
   4  17   4      535.65      512.74     58.06 o 
   5  17   4       78.53       90.01     16.88 o 
   6  17   4        0.21      -10.46     17.25 o 
  -8  18   4       29.95       27.94     19.81 o 
  -7  18   4      551.97      506.64     32.26 o 
  -6  18   4     2786.43     2962.04     60.31 o 
  -5  18   4     2614.83     2688.95     55.12 o 
  -4  18   4      309.38      318.38     25.45 o 
  -3  18   4      253.50      267.37     13.97 o 
  -2  18   4      116.21      104.85     11.83 o 
  -1  18   4      124.42      113.72     11.95 o 
   0  18   4      730.10      704.11     24.64 o 
   1  18   4      698.01      717.99     32.26 o 
   2  18   4      278.09      320.56     23.95 o 
   3  18   4      143.02      144.03     18.56 o 
   4  18   4      202.63      233.27     23.37 o 
   5  18   4      694.02      675.85     67.59 o 
  -7  19   4      173.19      214.86     23.95 o 
  -6  19   4        0.37        7.55     11.56 o 
  -5  19   4      198.66      209.70     16.69 o 
  -4  19   4      139.33      125.40     13.47 o 
  -3  19   4       24.06       11.10      6.94 o 
  -2  19   4       99.20       80.17     11.38 o 
  -1  19   4       36.13       36.64      8.78 o 
   0  19   4      167.73      163.28     14.19 o 
   1  19   4       37.94       50.86     12.23 o 
   2  19   4      183.02      199.47     21.05 o 
   3  19   4     1300.27     1396.36     49.80 o 
   4  19   4      523.43      639.28     34.84 o 
   5  19   4      351.24      344.83     40.55 o 
  -7  20   4      264.74      266.06     39.73 o 
  -6  20   4      286.29      310.86     35.29 o 
  -5  20   4      427.96      452.55     22.74 o 
  -4  20   4      218.30      237.71     17.29 o 
  -3  20   4        9.91       17.18      7.09 o 
  -2  20   4      116.14      104.79     12.97 o 
  -1  20   4      165.39      186.55     15.33 o 
   0  20   4        5.69        1.15      5.71 o 
   1  20   4       15.72        1.84      8.73 o 
   2  20   4       11.56       14.35     11.54 o 
   3  20   4        0.72       11.70     10.03 o 
   4  20   4      122.74      126.96     19.36 o 
  -6  21   4      996.96     1045.61     45.58 o 
  -5  21   4      323.97      365.13     27.61 o 
  -4  21   4      138.64      136.04     19.02 o 
  -3  21   4      896.27      887.12     43.50 o 
  -2  21   4     1082.03     1111.98     52.36 o 
  -1  21   4       13.14       16.63      9.42 o 
   0  21   4       11.73        7.81      7.40 o 
   1  21   4      753.51      703.75     34.64 o 
   2  21   4     2522.79     2642.71    119.06 o 
   3  21   4     1375.01     1451.59     53.44 o 
   4  21   4       23.37       34.80     21.32 o 
  -5  22   4       44.63       73.25     22.13 o 
  -4  22   4        0.42       -0.50      8.35 o 
  -3  22   4        3.15        4.18      7.12 o 
  -2  22   4        3.67       11.25      7.88 o 
  -1  22   4       32.49       37.11      9.30 o 
   0  22   4       34.29       49.73     13.64 o 
   1  22   4        2.52        7.17     11.11 o 
   2  22   4      188.80      161.09     21.20 o 
   3  22   4      289.37      249.44     37.24 o 
  -4  23   4      106.67      106.77     26.32 o 
  -3  23   4       12.49        9.42     10.54 o 
  -2  23   4        0.21        1.35     12.22 o 
  -1  23   4       27.11       41.65     10.35 o 
   0  23   4       24.50       32.39     12.32 o 
   1  23   4       28.86       34.20     12.90 o 
   2  23   4      221.64      290.92     39.27 o 
  -3  24   4        0.35       -4.74      8.86 o 
  -2  24   4        2.12        0.05      7.68 o 
  -1  24   4        0.01        0.37      7.23 o 
   0  24   4      163.61      152.29     20.79 o 
   1  24   4        7.61        0.87     15.10 o 
 -11   1   5      378.70      382.18     40.95 o 
 -10   1   5        0.42        0.23      8.61 o 
  -9   1   5       93.13       89.43     29.68 o 
  -8   1   5       14.00        7.33      8.02 o 
  -7   1   5      847.45      819.01     30.60 o 
  -6   1   5     1210.67     1201.48     35.00 o 
  -5   1   5     1470.70     1281.94     55.27 o 
  -4   1   5    11121.96    10752.12    232.19 o 
  -3   1   5    36294.82    36641.66    475.70 o 
  -2   1   5     9615.13     9881.14    111.80 o 
  -1   1   5     2133.30     2202.98     30.36 o 
   0   1   5     2158.01     2247.52     26.89 o 
   1   1   5      741.43      794.14     12.98 o 
   2   1   5     3248.61     3373.55     32.91 o 
   3   1   5     2615.82     2748.56     29.25 o 
   4   1   5      260.19      243.84     13.20 o 
   5   1   5        0.03       19.19      9.67 o 
   6   1   5      172.41      204.03     20.15 o 
   7   1   5      192.12      149.08     41.71 o 
   8   1   5       53.37       50.04     29.97 o 
 -11   2   5     1226.14     1400.82     52.25 o 
 -10   2   5        5.72        5.14      9.22 o 
  -9   2   5       30.30       24.09     13.36 o 
  -8   2   5      355.17      351.31     22.65 o 
  -7   2   5      545.91      558.63     31.69 o 
  -6   2   5     1187.14     1200.68     35.02 o 
  -5   2   5     3053.52     2930.15     57.62 o 
  -4   2   5      258.91      287.60     10.95 o 
  -3   2   5      496.54      477.10     13.15 o 
  -2   2   5     2721.03     2713.79     45.20 o 
  -1   2   5      926.30      888.11     16.06 o 
   0   2   5      830.13      923.45     18.46 o 
   1   2   5      893.96      856.62     14.46 o 
   2   2   5     5814.17     5669.11     50.20 o 
   3   2   5      297.20      316.20      9.17 o 
   4   2   5      261.98      277.55     16.31 o 
   5   2   5     6751.64     6754.64     96.52 o 
   6   2   5     2449.62     2367.81     63.83 o 
   7   2   5      286.56      259.03     23.80 o 
   8   2   5        3.05        1.49     11.85 o 
 -11   3   5       99.01      110.18     18.47 o 
 -10   3   5        4.03        5.72      9.25 o 
  -9   3   5      181.82      151.38     18.15 o 
  -8   3   5      772.49      753.57     31.65 o 
  -7   3   5      407.59      438.67     22.63 o 
  -6   3   5      315.21      317.88     13.36 o 
  -5   3   5        2.79        2.48      3.03 o 
  -4   3   5       53.12       74.60      6.29 o 
  -3   3   5     3015.92     3200.65     44.67 o 
  -2   3   5     2369.99     2604.50     36.68 o 
  -1   3   5      103.99      112.34      5.53 o 
   0   3   5     5875.56     5968.20     69.92 o 
   1   3   5     7326.72     7591.14     76.52 o 
   2   3   5      442.91      444.10      9.29 o 
   3   3   5       91.46       76.38      7.50 o 
   4   3   5        1.93        1.08      3.84 o 
   5   3   5       41.53       31.08      7.02 o 
   6   3   5      888.94      831.35     35.90 o 
   7   3   5      502.64      466.73     41.71 o 
   8   3   5       19.14       20.43     11.76 o 
 -11   4   5      503.78      540.42     47.63 o 
 -10   4   5      233.80      261.60     30.00 o 
  -9   4   5      381.12      327.08     23.75 o 
  -8   4   5      452.27      456.22     25.02 o 
  -7   4   5      896.13      901.92     41.16 o 
  -6   4   5     1749.55     1701.49     33.16 o 
  -5   4   5       52.98       59.82     10.23 o 
  -4   4   5      727.65      694.27     18.59 o 
  -3   4   5      447.92      464.16     13.10 o 
  -2   4   5      461.48      494.49     13.30 o 
  -1   4   5     1849.97     2016.90     29.35 o 
   0   4   5      602.58      559.57     19.81 o 
   1   4   5     1035.00     1030.88     23.73 o 
   2   4   5      352.73      365.81     15.32 o 
   3   4   5     2885.53     3027.12     41.92 o 
   4   4   5      924.24      903.69     21.02 o 
   5   4   5      139.65      146.08     12.33 o 
   6   4   5      307.84      312.39     18.20 o 
   7   4   5      502.74      507.97     30.21 o 
   8   4   5        5.33       -1.03      9.25 o 
 -11   5   5       91.56      115.60     27.30 o 
 -10   5   5      175.18      201.77     22.16 o 
  -9   5   5      935.06      867.55     36.55 o 
  -8   5   5     2232.25     2249.96     85.80 o 
  -7   5   5     2460.08     2541.60     59.38 o 
  -6   5   5      445.03      433.56     27.21 o 
  -5   5   5     2677.67     2641.95     42.62 o 
  -4   5   5     5730.79     5486.77     71.56 o 
  -3   5   5     4795.84     4704.30     61.39 o 
  -2   5   5     5560.68     5547.18     68.62 o 
  -1   5   5      798.47      718.99     20.32 o 
   0   5   5      845.44      749.91     31.98 o 
   1   5   5      336.57      252.32     17.74 o 
   2   5   5      740.88      726.55     13.73 o 
   3   5   5      291.34      276.52     15.03 o 
   4   5   5      279.09      255.52     14.34 o 
   5   5   5      252.36      263.54     15.96 o 
   6   5   5     1119.21     1134.74     57.88 o 
   7   5   5      245.59      239.04     23.25 o 
   8   5   5        1.17        0.14     10.77 o 
 -11   6   5       41.25       55.30     23.35 o 
 -10   6   5       29.38       23.26     11.59 o 
  -9   6   5      109.67      120.36     22.83 o 
  -8   6   5      488.83      447.22     24.83 o 
  -7   6   5      524.02      546.35     25.49 o 
  -6   6   5       47.40       65.95      7.88 o 
  -5   6   5     2310.01     2235.92     38.42 o 
  -4   6   5     3798.13     3718.79     59.75 o 
  -3   6   5      213.98      220.62      9.85 o 
  -2   6   5     4164.94     3801.45     44.67 o 
  -1   6   5      490.82      444.54     11.36 o 
   0   6   5      176.61      160.84      8.01 o 
   1   6   5       62.35       88.27      8.55 o 
   2   6   5      107.72       91.52      6.80 o 
   3   6   5     3976.81     4028.49     52.83 o 
   4   6   5     3671.14     3712.81     51.85 o 
   5   6   5     3025.06     3046.13     56.45 o 
   6   6   5      579.42      526.77     22.90 o 
   7   6   5        1.28       -7.36      7.36 o 
   8   6   5       25.14       15.01     11.32 o 
 -11   7   5      231.72      238.40     35.61 o 
 -10   7   5      129.96      122.88     18.51 o 
  -9   7   5      550.10      544.36     29.53 o 
  -8   7   5      241.27      251.44     20.11 o 
  -7   7   5       70.95       73.29     14.78 o 
  -6   7   5       46.39       61.27      7.63 o 
  -5   7   5       43.00       59.94      7.10 o 
  -4   7   5     2977.72     3106.34     47.14 o 
  -3   7   5      921.22      965.43     35.43 o 
  -2   7   5       16.21       11.62      3.39 o 
  -1   7   5     1366.84     1336.90     23.27 o 
   0   7   5      815.78      827.90     19.73 o 
   1   7   5      200.41      176.69      9.29 o 
   2   7   5     1687.76     1664.38     27.96 o 
   3   7   5     1207.61     1143.20     23.76 o 
   4   7   5     1721.66     1680.16     43.12 o 
   5   7   5     3092.60     3092.64     57.64 o 
   6   7   5       23.00       27.77      8.47 o 
   7   7   5      516.61      560.28     25.42 o 
   8   7   5       80.23       62.63     17.05 o 
 -10   8   5      597.25      595.49     33.61 o 
  -9   8   5       80.59       79.22     32.36 o 
  -8   8   5       10.46        6.50      8.32 o 
  -7   8   5        1.07        4.88      6.73 o 
  -6   8   5      131.39      148.94     14.20 o 
  -5   8   5     1702.67     1758.60     33.80 o 
  -4   8   5       67.12       53.42      6.69 o 
  -3   8   5      304.55      287.93     11.50 o 
  -2   8   5      760.59      819.10     18.78 o 
  -1   8   5     4916.13     5115.75     65.67 o 
   0   8   5     3049.30     3068.30     36.52 o 
   1   8   5       15.38       18.66      4.36 o 
   2   8   5       99.00      109.68      8.42 o 
   3   8   5      522.42      530.28     16.10 o 
   4   8   5     2018.64     2114.67     36.68 o 
   5   8   5     2232.19     2158.81     52.55 o 
   6   8   5      391.46      398.04     21.52 o 
   7   8   5      377.31      418.63     38.66 o 
   8   8   5        9.22       59.31     15.72 o 
 -10   9   5      910.01      863.88     42.41 o 
  -9   9   5      602.74      645.60     32.79 o 
  -8   9   5     1285.30     1204.16     41.75 o 
  -7   9   5     1865.82     1802.02     49.52 o 
  -6   9   5     3081.64     3172.48     66.85 o 
  -5   9   5    16376.11    16506.04    190.69 o 
  -4   9   5    15806.55    15517.52    186.20 o 
  -3   9   5     6216.10     6097.43     79.29 o 
  -2   9   5      133.43      118.09     12.00 o 
  -1   9   5      489.21      472.74     10.68 o 
   0   9   5     1644.27     1664.67     29.85 o 
   1   9   5      933.21      861.59     32.62 o 
   2   9   5       38.33       27.92      4.88 o 
   3   9   5     1871.28     1778.69     31.71 o 
   4   9   5      310.73      309.22     13.92 o 
   5   9   5      182.27      184.56     12.28 o 
   6   9   5       29.81       22.19      8.66 o 
   7   9   5      587.28      634.97     27.90 o 
   8   9   5      866.53      955.55     59.48 o 
 -10  10   5       58.82       56.90     15.55 o 
  -9  10   5      285.05      270.50     23.27 o 
  -8  10   5      407.44      408.41     25.42 o 
  -7  10   5       63.56       77.23     13.01 o 
  -6  10   5      350.44      367.90     20.78 o 
  -5  10   5      130.50      132.51     12.87 o 
  -4  10   5      458.59      511.26     16.97 o 
  -3  10   5      246.38      252.76     10.22 o 
  -2  10   5      272.94      288.18     12.99 o 
  -1  10   5     1002.79      993.28     21.38 o 
   0  10   5      144.37      154.90     27.51 o 
   1  10   5       30.94       27.73      5.81 o 
   2  10   5     1168.07     1143.87     23.42 o 
   3  10   5      953.13      966.26     22.77 o 
   4  10   5     1326.34     1345.06     40.64 o 
   5  10   5      649.43      673.23     21.34 o 
   6  10   5        5.21       -1.44      7.29 o 
   7  10   5        2.43       -5.71      8.64 o 
 -10  11   5      135.78       77.84     24.57 o 
  -9  11   5       18.43        9.50     10.37 o 
  -8  11   5      212.73      231.29     22.89 o 
  -7  11   5       41.26       33.79      9.97 o 
  -6  11   5      156.82      145.74     14.98 o 
  -5  11   5     3239.70     3072.20     74.68 o 
  -4  11   5     3480.82     3369.47     46.77 o 
  -3  11   5      291.80      304.38     11.32 o 
  -2  11   5      348.01      324.13     16.50 o 
  -1  11   5      102.45       82.06      7.11 o 
   0  11   5      133.62      122.36     18.21 o 
   1  11   5      273.15      247.01     16.32 o 
   2  11   5        2.32        4.84      4.64 o 
   3  11   5       11.98       24.92      5.75 o 
   4  11   5      235.10      263.44     13.66 o 
   5  11   5      287.13      314.26     15.86 o 
   6  11   5        4.60        9.44      7.45 o 
   7  11   5      191.73      177.10     25.44 o 
  -9  12   5      130.09      184.19     21.01 o 
  -8  12   5       72.00       94.20     25.30 o 
  -7  12   5        3.83        1.57      7.24 o 
  -6  12   5      471.77      505.86     54.23 o 
  -5  12   5      237.11      236.81     11.93 o 
  -4  12   5       54.30       65.46      7.11 o 
  -3  12   5      118.39      144.50      8.91 o 
  -2  12   5      249.54      197.77     11.47 o 
  -1  12   5     3478.15     3436.73     61.10 o 
   0  12   5     1774.52     1838.45     45.94 o 
   1  12   5      329.47      295.11     18.07 o 
   2  12   5       48.77       45.43      7.84 o 
   3  12   5     4583.21     4691.42     73.73 o 
   4  12   5     5872.64     6070.60     91.40 o 
   5  12   5     1326.15     1311.44     36.11 o 
   6  12   5       13.37       15.39      8.48 o 
   7  12   5      126.31      130.27     15.64 o 
  -9  13   5      750.64      861.32     38.82 o 
  -8  13   5      144.15      158.75     18.77 o 
  -7  13   5      174.15      160.87     17.63 o 
  -6  13   5     1075.39     1045.06     30.79 o 
  -5  13   5     1793.98     1871.68     34.01 o 
  -4  13   5     1755.42     1722.50     31.34 o 
  -3  13   5      435.14      411.59     13.97 o 
  -2  13   5      758.58      691.95     30.50 o 
  -1  13   5     2793.23     2584.68     46.74 o 
   0  13   5     1188.92     1127.41     35.53 o 
   1  13   5      136.04      135.38     23.88 o 
   2  13   5     1192.22     1229.89     39.06 o 
   3  13   5      454.18      445.25     28.39 o 
   4  13   5      474.12      501.01     21.80 o 
   5  13   5      674.74      716.91     33.60 o 
   6  13   5      191.78      193.62     31.19 o 
   7  13   5      145.58      123.85     27.65 o 
  -9  14   5       99.81      105.38     17.93 o 
  -8  14   5       67.83       44.33     12.68 o 
  -7  14   5       95.51      133.04     16.71 o 
  -6  14   5      673.63      687.53     25.06 o 
  -5  14   5      406.81      403.73     18.26 o 
  -4  14   5      191.09      169.60     11.81 o 
  -3  14   5      865.77      885.15     21.74 o 
  -2  14   5       97.17       73.30      7.36 o 
  -1  14   5        0.54       -4.33      4.33 o 
   0  14   5      567.24      498.77     23.68 o 
   1  14   5       35.60       24.52     14.84 o 
   2  14   5      570.54      549.27     39.47 o 
   3  14   5      241.71      245.33     20.29 o 
   4  14   5       64.96       69.55     13.73 o 
   5  14   5        1.59       21.39     10.90 o 
   6  14   5      283.68      294.52     36.83 o 
  -8  15   5      252.39      303.10     29.51 o 
  -7  15   5      116.44      122.05     16.62 o 
  -6  15   5      647.49      717.16     47.77 o 
  -5  15   5     1449.43     1560.06     37.80 o 
  -4  15   5      167.09      175.57     11.09 o 
  -3  15   5      168.58      196.47     11.30 o 
  -2  15   5      938.34      893.93     26.44 o 
  -1  15   5      154.77      154.94     15.40 o 
   0  15   5      361.70      362.02     17.02 o 
   1  15   5      341.41      338.60     22.07 o 
   2  15   5      246.50      228.86     19.42 o 
   3  15   5        1.63       -3.26      8.11 o 
   4  15   5        4.05       14.56     17.02 o 
   5  15   5       38.84       46.49     13.10 o 
   6  15   5       40.34       70.35     22.13 o 
  -8  16   5       57.71       49.58     16.12 o 
  -7  16   5      773.46      842.47     30.51 o 
  -6  16   5     2388.11     2478.67     99.64 o 
  -5  16   5      832.56      891.82     28.58 o 
  -4  16   5      133.70      141.84     10.69 o 
  -3  16   5      560.06      585.19     21.92 o 
  -2  16   5      913.74      908.40     41.21 o 
  -1  16   5     1494.26     1507.55     36.03 o 
   0  16   5     1499.43     1440.26     35.07 o 
   1  16   5      352.42      366.21     40.49 o 
   2  16   5       30.87       30.24     10.07 o 
   3  16   5      505.20      509.14     51.27 o 
   4  16   5     1684.11     1702.59     54.51 o 
   5  16   5     1642.41     1632.98     54.97 o 
   6  16   5      613.69      614.89     49.61 o 
  -8  17   5      166.77      160.68     29.63 o 
  -7  17   5       24.83       26.18      9.31 o 
  -6  17   5      122.31      131.88     14.08 o 
  -5  17   5     1260.05     1275.91     35.31 o 
  -4  17   5      738.92      766.26     24.03 o 
  -3  17   5      919.03      906.84     28.12 o 
  -2  17   5     1583.65     1596.61     38.47 o 
  -1  17   5        1.09        4.35      5.93 o 
   0  17   5     1331.82     1387.67     49.58 o 
   1  17   5      346.11      322.48     22.78 o 
   2  17   5      220.58      264.85     22.21 o 
   3  17   5     1267.06     1383.73     48.17 o 
   4  17   5       93.24       96.56     16.38 o 
   5  17   5      185.75      213.65     23.72 o 
  -7  18   5        9.77        5.11      8.53 o 
  -6  18   5      132.22      119.39     18.10 o 
  -5  18   5      188.80      215.60     20.38 o 
  -4  18   5      121.43      137.89     11.44 o 
  -3  18   5       92.04      102.66     11.91 o 
  -2  18   5      920.02      993.88     30.27 o 
  -1  18   5      449.48      415.11     19.57 o 
   0  18   5        1.40       -0.89      5.57 o 
   1  18   5       33.10       20.92      9.54 o 
   2  18   5       17.75       22.20     10.04 o 
   3  18   5        0.32       -8.73      9.24 o 
   4  18   5       28.01       29.57     12.37 o 
   5  18   5      258.95      318.10     39.33 o 
  -7  19   5      114.35      117.38     19.18 o 
  -6  19   5      208.81      235.44     18.40 o 
  -5  19   5      806.84      845.90     37.14 o 
  -4  19   5     3392.39     3508.05     65.32 o 
  -3  19   5     5440.74     5371.33     86.39 o 
  -2  19   5     1552.15     1553.39     39.70 o 
  -1  19   5       91.65       89.79     11.70 o 
   0  19   5      363.81      394.64     20.52 o 
   1  19   5      116.64      123.89     17.78 o 
   2  19   5      236.27      238.49     22.99 o 
   3  19   5      485.97      465.86     30.60 o 
   4  19   5      225.94      225.95     24.29 o 
  -7  20   5       18.18       21.82     13.04 o 
  -6  20   5      174.06      181.47     17.32 o 
  -5  20   5       19.28       12.40      9.24 o 
  -4  20   5      403.19      373.04     30.67 o 
  -3  20   5       45.26       45.67      9.59 o 
  -2  20   5      219.93      219.63     28.77 o 
  -1  20   5        5.38       -1.67      6.52 o 
   0  20   5       28.27       26.03     14.78 o 
   1  20   5      442.72      406.97     27.71 o 
   2  20   5     1438.99     1433.45     51.48 o 
   3  20   5      599.43      649.59     35.59 o 
   4  20   5      339.41      333.44     40.26 o 
  -6  21   5      132.27      153.03     20.92 o 
  -5  21   5       39.11       26.87     11.57 o 
  -4  21   5       18.57       15.40      9.89 o 
  -3  21   5        9.18       21.06      7.93 o 
  -2  21   5       21.23       10.50      8.54 o 
  -1  21   5      147.22      131.05     17.39 o 
   0  21   5        4.15        5.83      9.63 o 
   1  21   5        0.82       -7.52      7.52 o 
   2  21   5      174.45      182.37     22.17 o 
   3  21   5       14.67       19.52     20.68 o 
  -5  22   5        2.09       -1.19      9.34 o 
  -4  22   5        0.00       -0.21      8.93 o 
  -3  22   5      179.16      161.52     15.93 o 
  -2  22   5      313.56      294.76     20.03 o 
  -1  22   5      168.99      187.84     16.86 o 
   0  22   5       83.70       59.14     36.31 o 
   1  22   5      656.24      641.40     66.05 o 
   2  22   5     1077.95     1070.38     66.57 o 
  -4  23   5      641.81      649.81     36.95 o 
  -3  23   5     1641.33     1667.47     45.55 o 
  -2  23   5      727.83      770.65     30.61 o 
  -1  23   5       66.68       58.74     11.89 o 
   0  23   5      160.10      159.73     20.90 o 
   1  23   5      301.77      336.52     40.66 o 
  -2  24   5      954.36      955.15     43.05 o 
  -1  24   5      740.33      783.10     38.31 o 
   0  24   5        3.22      -11.39     12.84 o 
 -11   0   6      199.64      186.76     31.14 o 
 -10   0   6        4.12       20.56     15.39 o 
  -9   0   6       69.83       45.83     18.24 o 
  -8   0   6       32.91       22.25     13.24 o 
  -7   0   6        4.31        6.45      9.93 o 
  -6   0   6     3333.27     3287.52     93.70 o 
  -5   0   6      206.37      298.24     21.78 o 
  -4   0   6     7963.19     7633.29    163.23 o 
  -3   0   6     8974.14     8238.88    168.46 o 
  -2   0   6    12464.71    12048.77    183.89 o 
  -1   0   6      265.25      217.79      9.53 o 
   0   0   6        8.09       15.97      6.01 o 
   1   0   6     1717.21     1546.54     44.15 o 
   2   0   6       11.52        7.62      4.90 o 
   3   0   6      621.01      560.95     29.83 o 
   4   0   6     3426.05     3664.07    110.90 o 
   5   0   6     5249.70     5271.50    149.23 o 
   6   0   6     1122.16     1245.70     65.87 o 
   7   0   6      309.31      277.96     36.48 o 
   8   0   6       15.22       24.63     21.15 o 
 -11   1   6      154.48      148.73     21.01 o 
 -10   1   6       72.44       70.04     25.73 o 
  -9   1   6      339.85      324.26     30.41 o 
  -8   1   6      750.08      797.23     32.26 o 
  -7   1   6      264.34      291.63     33.05 o 
  -6   1   6      401.26      435.91     24.34 o 
  -5   1   6      363.10      333.44     16.76 o 
  -4   1   6    10477.56    10318.31    220.25 o 
  -3   1   6     8140.48     8584.73    131.19 o 
  -2   1   6        2.88        0.58      2.18 o 
  -1   1   6       86.04       65.73      4.13 o 
   0   1   6      105.11      110.37      5.03 o 
   1   1   6      500.21      530.29     10.28 o 
   2   1   6      167.65      131.02      5.35 o 
   3   1   6       18.49       13.70      4.30 o 
   4   1   6      193.28      196.44     17.63 o 
   5   1   6      508.28      534.24     28.24 o 
   6   1   6     1744.48     1695.31     54.77 o 
   7   1   6      453.58      412.13     29.77 o 
   8   1   6        1.85       -5.88     10.24 o 
 -11   2   6      120.33      111.55     19.00 o 
 -10   2   6       74.69       53.59     29.48 o 
  -9   2   6      365.45      343.70     38.83 o 
  -8   2   6      233.46      241.57     36.02 o 
  -7   2   6     1202.42     1180.16     28.79 o 
  -6   2   6      885.17      846.16     28.15 o 
  -5   2   6        7.45       13.55      4.62 o 
  -4   2   6     2913.74     2681.61     41.70 o 
  -3   2   6     2103.72     2103.97     33.46 o 
  -2   2   6     1009.56     1036.78     19.71 o 
  -1   2   6     3551.19     3637.89     62.51 o 
   0   2   6       21.50       23.78      2.82 o 
   1   2   6     1830.20     1804.40     22.10 o 
   2   2   6        0.31        5.29      2.52 o 
   3   2   6        5.32        6.26      3.64 o 
   4   2   6       48.25       46.06      7.73 o 
   5   2   6     1262.35     1336.93     44.89 o 
   6   2   6      793.33      820.37     62.88 o 
   7   2   6       72.12       54.32     14.76 o 
   8   2   6      100.69       57.25     16.23 o 
 -11   3   6      132.52      129.84     19.49 o 
 -10   3   6       99.07      100.43     17.10 o 
  -9   3   6      812.39      859.01     36.06 o 
  -8   3   6     1878.85     1935.66    148.16 o 
  -7   3   6      400.76      403.02     24.85 o 
  -6   3   6       29.74       47.67      9.36 o 
  -5   3   6      931.79      792.60     20.46 o 
  -4   3   6     2537.70     2198.49     43.06 o 
  -3   3   6    11757.54    11264.96    129.93 o 
  -2   3   6     3175.92     3070.67     42.62 o 
  -1   3   6      568.57      606.32     31.94 o 
   0   3   6      253.86      264.28      8.63 o 
   1   3   6     1332.68     1351.65     19.45 o 
   2   3   6      192.12      206.42      7.66 o 
   3   3   6      551.63      522.83     14.96 o 
   4   3   6       75.07       91.75     10.00 o 
   5   3   6     1471.02     1586.38     71.68 o 
   6   3   6      660.80      686.78     33.58 o 
   7   3   6      210.59      198.69     22.79 o 
   8   3   6       13.57       31.60     13.52 o 
 -11   4   6      713.51      733.07     38.28 o 
 -10   4   6      167.89      182.57     20.74 o 
  -9   4   6        0.79        6.27      8.39 o 
  -8   4   6      245.81      288.91     21.54 o 
  -7   4   6     2944.59     2840.33     53.66 o 
  -6   4   6      224.22      221.43     15.73 o 
  -5   4   6     2628.97     2652.83     43.40 o 
  -4   4   6       29.23       18.40      4.23 o 
  -3   4   6     4973.36     5038.66     65.46 o 
  -2   4   6     2790.68     2726.45     39.19 o 
  -1   4   6     1458.88     1440.70     23.61 o 
   0   4   6     2211.47     1970.62     39.99 o 
   1   4   6     2829.44     2589.02     34.46 o 
   2   4   6     4852.53     4866.00     51.51 o 
   3   4   6      379.73      434.51     26.71 o 
   4   4   6      618.95      541.01     62.39 o 
   5   4   6     1690.91     1470.33    121.57 o 
   6   4   6       48.97       33.99     11.57 o 
   7   4   6       47.08       37.58     12.29 o 
   8   4   6        0.93        7.64     11.02 o 
 -11   5   6      140.63      118.85     28.70 o 
 -10   5   6       44.27       35.96     12.36 o 
  -9   5   6        0.44        6.62     20.27 o 
  -8   5   6      175.92      167.43     17.43 o 
  -7   5   6      479.36      537.02     40.26 o 
  -6   5   6      319.32      321.15     14.09 o 
  -5   5   6     3426.25     3264.23     50.46 o 
  -4   5   6     1969.48     1914.71     33.58 o 
  -3   5   6      998.47      960.62     20.67 o 
  -2   5   6     1470.79     1485.11     25.71 o 
  -1   5   6      475.46      521.72     13.32 o 
   0   5   6     3861.01     4053.39     69.31 o 
   1   5   6      122.30      120.92      9.70 o 
   2   5   6     3968.61     4004.82     66.86 o 
   3   5   6       53.48       48.37      6.26 o 
   4   5   6     2450.01     2418.42     47.20 o 
   5   5   6      405.68      415.63     19.68 o 
   6   5   6      591.03      567.84     33.78 o 
   7   5   6      314.27      317.99     27.36 o 
   8   5   6       24.58       15.02     14.73 o 
 -11   6   6     1050.20     1247.32     70.12 o 
 -10   6   6      218.19      228.79     50.19 o 
  -9   6   6     1087.61     1059.92    105.81 o 
  -8   6   6      618.82      669.43     30.31 o 
  -7   6   6       18.69       19.60      8.31 o 
  -6   6   6       15.83       13.27      5.36 o 
  -5   6   6      348.35      384.40     14.43 o 
  -4   6   6        0.52       -0.03      3.20 o 
  -3   6   6      374.47      376.65     12.67 o 
  -2   6   6      229.40      311.03      9.46 o 
  -1   6   6      406.44      392.91     10.60 o 
   0   6   6     6463.49     6415.65     81.84 o 
   1   6   6     3542.80     3427.15     51.26 o 
   2   6   6      756.19      769.77     18.36 o 
   3   6   6      176.49      192.28     10.43 o 
   4   6   6      184.11      188.45     11.29 o 
   5   6   6       66.27       43.00      8.87 o 
   6   6   6      795.63      686.45     66.83 o 
   7   6   6      575.98      604.11     34.55 o 
 -11   7   6      523.43      649.98     50.60 o 
 -10   7   6     1494.34     1612.77     54.53 o 
  -9   7   6      978.70     1003.91     40.42 o 
  -8   7   6       17.53       -2.10      7.90 o 
  -7   7   6      311.20      313.66     22.31 o 
  -6   7   6     3291.95     3325.57     53.87 o 
  -5   7   6     5746.41     5517.08     75.81 o 
  -4   7   6     6330.87     6268.45     81.91 o 
  -3   7   6     6589.70     6610.07     83.64 o 
  -2   7   6       64.86       50.74      5.38 o 
  -1   7   6       13.82       25.22      4.74 o 
   0   7   6       67.03       72.51      6.73 o 
   1   7   6      242.10      226.70     14.33 o 
   2   7   6       51.63       57.50      6.52 o 
   3   7   6      213.09      220.49     11.22 o 
   4   7   6      179.53      189.06     11.62 o 
   5   7   6      206.52      205.90     15.60 o 
   6   7   6      350.87      372.34     21.14 o 
   7   7   6     1582.78     1642.43     57.28 o 
 -10   8   6       17.37        9.45     10.28 o 
  -9   8   6      228.51      222.20     21.11 o 
  -8   8   6       65.79       75.59     13.27 o 
  -7   8   6      139.67      132.40     34.88 o 
  -6   8   6       53.95       59.68      8.04 o 
  -5   8   6     1032.36     1057.13     25.62 o 
  -4   8   6        1.57        3.08      3.83 o 
  -3   8   6     2489.57     2327.21     38.33 o 
  -2   8   6     6781.24     6611.62     83.43 o 
  -1   8   6     3029.27     2909.23     62.99 o 
   0   8   6        5.04        7.53      4.23 o 
   1   8   6     1069.30     1016.05     23.87 o 
   2   8   6      801.78      782.95     20.95 o 
   3   8   6      220.38      239.40     11.96 o 
   4   8   6     4085.89     4038.53     62.12 o 
   5   8   6     2562.68     2411.23     50.95 o 
   6   8   6      118.78       93.49     12.82 o 
   7   8   6       24.08       16.58     20.42 o 
 -10   9   6       48.25       61.64     31.51 o 
  -9   9   6       35.21       25.47     11.36 o 
  -8   9   6      114.15       93.40     14.69 o 
  -7   9   6       35.08       24.73      9.20 o 
  -6   9   6       41.89       34.42      6.98 o 
  -5   9   6      635.00      601.93     19.26 o 
  -4   9   6      134.85      157.15     10.13 o 
  -3   9   6      289.64      317.80     12.50 o 
  -2   9   6     1221.12     1218.18     24.90 o 
  -1   9   6        5.53        9.63      3.45 o 
   0   9   6      952.02      905.78     21.49 o 
   1   9   6      514.83      481.07     16.24 o 
   2   9   6     1368.70     1301.31     25.83 o 
   3   9   6        0.34        0.19      4.89 o 
   4   9   6       20.44       25.84      6.64 o 
   5   9   6       37.78       30.12      8.80 o 
   6   9   6        5.78       11.06      8.25 o 
   7   9   6      112.67       75.94     17.43 o 
 -10  10   6      249.64      261.67     27.10 o 
  -9  10   6       76.88      106.78     17.37 o 
  -8  10   6      196.74      218.21     22.39 o 
  -7  10   6      199.88      190.44     17.78 o 
  -6  10   6        1.91        8.47      7.41 o 
  -5  10   6     1734.06     1822.24     36.31 o 
  -4  10   6      871.32      869.62     23.49 o 
  -3  10   6      658.16      646.23     18.29 o 
  -2  10   6    11065.90    10619.72    172.54 o 
  -1  10   6    10749.83    10235.78    272.04 o 
   0  10   6      619.46      622.76     36.66 o 
   1  10   6     1569.66     1452.05     30.55 o 
   2  10   6       43.37       47.27      6.37 o 
   3  10   6     1613.77     1632.63     31.73 o 
   4  10   6     2491.56     2610.84     44.35 o 
   5  10   6      670.39      677.77     25.99 o 
   6  10   6      408.41      431.76     23.33 o 
   7  10   6      341.97      378.75     24.02 o 
 -10  11   6     2670.19     2884.32    110.95 o 
  -9  11   6      666.17      724.58     34.89 o 
  -8  11   6      526.03      582.05     54.14 o 
  -7  11   6        3.60       -6.29      6.88 o 
  -6  11   6      674.07      789.53     30.35 o 
  -5  11   6     1127.34     1155.07     28.22 o 
  -4  11   6     2335.30     2356.63     42.03 o 
  -3  11   6     2917.45     2902.91     47.12 o 
  -2  11   6     2627.23     2475.90     41.38 o 
  -1  11   6     1626.29     1588.60     41.44 o 
   0  11   6      153.72      135.68     13.04 o 
   1  11   6        2.35       -4.15      5.22 o 
   2  11   6     1138.16     1161.58     29.78 o 
   3  11   6       56.24       66.08      9.47 o 
   4  11   6      754.52      764.13     22.71 o 
   5  11   6      143.81      146.52     16.97 o 
   6  11   6      298.35      259.49     19.48 o 
   7  11   6     1113.13     1221.20     40.16 o 
 -10  12   6      128.66      104.74     25.68 o 
  -9  12   6       24.99       16.13     11.01 o 
  -8  12   6      284.54      268.73     22.44 o 
  -7  12   6       49.50       54.56     11.88 o 
  -6  12   6       46.03       61.54     12.05 o 
  -5  12   6      481.41      461.91     17.99 o 
  -4  12   6      108.33       93.14      9.19 o 
  -3  12   6      305.66      285.87     13.23 o 
  -2  12   6       77.34       71.39     13.68 o 
  -1  12   6      419.16      417.80     20.97 o 
   0  12   6     1892.03     1801.31     46.23 o 
   1  12   6     1748.63     1730.59     62.19 o 
   2  12   6        3.72        5.27      5.74 o 
   3  12   6       58.21       64.33      9.55 o 
   4  12   6       37.71       23.00      7.78 o 
   5  12   6       66.67       89.04     12.03 o 
   6  12   6        0.54        5.51      9.87 o 
 -10  13   6      992.45      972.90     62.04 o 
  -9  13   6      669.14      631.25     33.64 o 
  -8  13   6        4.75       13.15     10.92 o 
  -7  13   6        2.53        0.09      7.16 o 
  -6  13   6     1169.73     1131.63     38.18 o 
  -5  13   6     1369.88     1435.24     33.15 o 
  -4  13   6       29.63       20.67      6.07 o 
  -3  13   6      703.94      656.80     20.20 o 
  -2  13   6      954.79      914.24     35.96 o 
  -1  13   6     1061.46      955.18     32.82 o 
   0  13   6      279.67      229.37     19.40 o 
   1  13   6      485.88      416.90     24.78 o 
   2  13   6      838.17      856.03     26.38 o 
   3  13   6      204.04      204.10     15.37 o 
   4  13   6        0.74       -7.96     10.16 o 
   5  13   6        1.10       -6.13      6.13 o 
   6  13   6       12.00       23.82     16.32 o 
  -9  14   6      207.80      199.13     23.58 o 
  -8  14   6       51.94       33.89     11.93 o 
  -7  14   6       93.70       79.22     13.51 o 
  -6  14   6      256.78      236.51     35.29 o 
  -5  14   6       37.35       46.99      8.13 o 
  -4  14   6      147.51      161.46     12.02 o 
  -3  14   6      138.70      123.98     13.74 o 
  -2  14   6     1599.88     1599.99     70.75 o 
  -1  14   6     5294.50     5301.14     98.13 o 
   0  14   6      718.63      687.48     28.57 o 
   1  14   6       18.59       18.61      8.64 o 
   2  14   6     2111.63     2192.38     45.64 o 
   3  14   6     2930.41     2898.14     70.01 o 
   4  14   6     1173.83     1178.35     85.31 o 
   5  14   6      234.39      235.87     22.62 o 
   6  14   6      118.04       72.61     22.13 o 
  -9  15   6      241.80      255.23     24.65 o 
  -8  15   6       24.80       17.52     14.35 o 
  -7  15   6       43.38       46.99     12.09 o 
  -6  15   6     1404.57     1425.26     55.56 o 
  -5  15   6     1397.85     1401.10     36.62 o 
  -4  15   6      508.56      494.22     19.29 o 
  -3  15   6     2454.12     2365.30     94.28 o 
  -2  15   6     1655.18     1606.93     45.77 o 
  -1  15   6      315.80      299.15     20.22 o 
   0  15   6     1667.41     1591.78     46.62 o 
   1  15   6      486.68      499.88     26.24 o 
   2  15   6      121.09      130.21     30.12 o 
   3  15   6      158.01      168.75     19.01 o 
   4  15   6      161.23      170.83     20.00 o 
   5  15   6      149.19      157.92     20.52 o 
  -9  16   6      252.56      223.36     33.98 o 
  -8  16   6       29.53       35.53     13.15 o 
  -7  16   6     1116.82     1136.34     55.71 o 
  -6  16   6       82.15       77.93     13.66 o 
  -5  16   6      122.65      128.25     15.31 o 
  -4  16   6      393.80      395.49     19.53 o 
  -3  16   6      158.99      152.71     16.76 o 
  -2  16   6      105.56       90.68     13.76 o 
  -1  16   6      110.26      134.90     15.68 o 
   0  16   6      423.68      415.66     23.88 o 
   1  16   6      315.55      299.53     21.96 o 
   2  16   6       37.76       28.85     10.17 o 
   3  16   6        5.57       -1.51      7.98 o 
   4  16   6      158.31      161.67     19.92 o 
   5  16   6        0.02       16.13     18.24 o 
  -8  17   6      156.22      161.76     29.74 o 
  -7  17   6      236.52      259.18     22.71 o 
  -6  17   6      387.61      423.78     26.31 o 
  -5  17   6     1617.07     1761.24     42.38 o 
  -4  17   6     2419.36     2565.35     52.26 o 
  -3  17   6     1566.24     1451.45     42.01 o 
  -2  17   6      145.67      165.77     17.39 o 
  -1  17   6        5.37        5.04      7.45 o 
   0  17   6       79.56       91.83     16.03 o 
   1  17   6        0.30        6.15      7.73 o 
   2  17   6        6.17        1.15      8.16 o 
   3  17   6        0.08        8.18      9.48 o 
   4  17   6      227.28      214.95     22.80 o 
   5  17   6        0.71       20.56     17.95 o 
  -8  18   6        1.13       -8.87     18.18 o 
  -7  18   6      225.01      198.15     21.32 o 
  -6  18   6      511.96      505.30     59.83 o 
  -5  18   6       41.98       44.78     18.59 o 
  -4  18   6     1324.47     1317.25     36.35 o 
  -3  18   6     1448.85     1479.57     65.08 o 
  -2  18   6     1886.30     1986.31     74.60 o 
  -1  18   6     1071.46     1019.70     68.98 o 
   0  18   6      167.26      163.75     23.90 o 
   1  18   6       85.87       99.48     16.26 o 
   2  18   6      237.41      254.18     23.21 o 
   3  18   6      288.28      330.28     31.46 o 
   4  18   6      454.76      489.61     50.51 o 
  -7  19   6       29.80        5.54     10.86 o 
  -6  19   6        5.99        0.27      9.48 o 
  -5  19   6      212.04      159.93     21.41 o 
  -4  19   6        5.42        8.00      7.13 o 
  -3  19   6      615.13      665.69     30.01 o 
  -2  19   6     1055.55     1128.26     35.90 o 
  -1  19   6        5.96       10.80      8.94 o 
   0  19   6      270.50      246.46     21.76 o 
   1  19   6        0.07       -2.55      8.88 o 
   2  19   6      189.70      194.76     21.67 o 
   3  19   6       41.85       35.37     21.99 o 
   4  19   6      477.51      509.98     47.81 o 
  -7  20   6        0.12      -10.36     10.36 o 
  -6  20   6       87.26       75.75     21.90 o 
  -5  20   6      228.25      233.91     22.66 o 
  -4  20   6      231.85      217.64     27.54 o 
  -3  20   6     2421.30     2443.79     53.68 o 
  -2  20   6      638.56      685.91     27.23 o 
  -1  20   6      107.38      101.07     30.58 o 
   0  20   6       45.17       29.13     11.78 o 
   1  20   6      224.45      206.54     21.99 o 
   2  20   6        1.15       -6.11      9.06 o 
   3  20   6      112.07      151.56     30.21 o 
  -6  21   6       68.42       84.64     23.88 o 
  -5  21   6       21.35       25.35     15.16 o 
  -4  21   6     1135.65     1146.57     36.28 o 
  -3  21   6     1832.16     1803.01     46.01 o 
  -2  21   6      883.22      933.92     32.21 o 
  -1  21   6      319.15      341.11     42.99 o 
   0  21   6       69.51       83.20     16.21 o 
   1  21   6        0.08       -5.33      8.77 o 
   2  21   6        0.80       24.17     16.90 o 
   3  21   6        5.36        0.76     17.25 o 
  -5  22   6        8.11        8.33     10.12 o 
  -4  22   6        2.97       -0.71      9.11 o 
  -3  22   6       59.77       52.16     11.12 o 
  -2  22   6      513.28      522.28     31.40 o 
  -1  22   6      639.95      698.52     36.00 o 
   0  22   6      166.55      185.99     21.95 o 
   1  22   6      278.47      281.33     38.28 o 
   2  22   6      202.82      298.53     40.37 o 
  -4  23   6        0.98       26.95     17.43 o 
  -3  23   6      228.40      238.98     19.33 o 
  -2  23   6       17.95       21.79     11.66 o 
  -1  23   6       27.04       -0.29     14.35 o 
   0  23   6       41.49        0.76     13.83 o 
 -11   1   7        1.14       10.41     11.78 o 
 -10   1   7      154.38      185.79     29.42 o 
  -9   1   7     1099.09     1059.27     40.34 o 
  -8   1   7     1551.79     1515.24     46.05 o 
  -7   1   7      551.73      579.88     26.53 o 
  -6   1   7      833.37      846.97     41.83 o 
  -5   1   7      656.53      590.47     27.01 o 
  -4   1   7      566.67      526.17     22.44 o 
  -3   1   7       20.99       18.25      4.03 o 
  -2   1   7        0.35        4.32      2.62 o 
  -1   1   7       13.39        6.61      2.34 o 
   0   1   7     2881.93     2839.89     36.03 o 
   1   1   7      733.37      694.38     12.75 o 
   2   1   7      629.53      677.94     17.32 o 
   3   1   7      846.13      833.36     31.71 o 
   4   1   7      830.72      818.49     33.99 o 
   5   1   7     2537.80     2537.73     68.06 o 
   6   1   7     1247.24     1311.37     49.34 o 
   7   1   7      366.03      308.65     56.96 o 
 -11   2   7      593.30      637.87     47.14 o 
 -10   2   7       73.22       58.99     14.06 o 
  -9   2   7      418.42      452.97     27.62 o 
  -8   2   7     2562.56     2503.43     66.31 o 
  -7   2   7      621.66      568.06     19.90 o 
  -6   2   7      617.34      562.95     32.28 o 
  -5   2   7      896.21      891.33     22.54 o 
  -4   2   7    11015.02    10678.14    126.89 o 
  -3   2   7     9475.10     9500.49    112.54 o 
  -2   2   7     2450.02     2231.54     34.25 o 
  -1   2   7    11342.15    11020.08    125.07 o 
   0   2   7    13662.67    13671.58    132.48 o 
   1   2   7     2175.42     2130.00     30.61 o 
   2   2   7      381.82      378.87     10.61 o 
   3   2   7      244.76      231.46     23.11 o 
   4   2   7     1374.48     1413.21     45.02 o 
   5   2   7      819.25      826.02     36.21 o 
   6   2   7      177.65      214.06     50.57 o 
   7   2   7        0.06        4.62      9.17 o 
 -11   3   7      480.12      455.17     31.96 o 
 -10   3   7      547.22      565.29     35.64 o 
  -9   3   7     1064.73     1147.55     57.02 o 
  -8   3   7      229.48      230.38     27.07 o 
  -7   3   7     2510.32     2404.61     57.34 o 
  -6   3   7     1129.64     1124.27     27.18 o 
  -5   3   7     1574.16     1385.56     29.11 o 
  -4   3   7       92.89       51.80     12.14 o 
  -3   3   7       48.22       56.82      5.98 o 
  -2   3   7     2522.22     2491.36     53.49 o 
  -1   3   7     2834.36     2932.67     41.15 o 
   0   3   7        0.23        1.15      2.01 o 
   1   3   7     1589.45     1494.08     24.48 o 
   2   3   7     1945.83     1850.84     26.28 o 
   3   3   7      214.49      247.45     12.64 o 
   4   3   7       62.53       72.15     13.14 o 
   5   3   7      428.03      422.62     27.22 o 
   6   3   7      115.61      102.37     17.68 o 
   7   3   7        0.38      -11.88     11.88 o 
 -11   4   7      246.34      314.01     37.61 o 
 -10   4   7      376.03      356.83     26.70 o 
  -9   4   7      547.05      561.66     30.11 o 
  -8   4   7       15.89       10.33      8.40 o 
  -7   4   7      108.90      105.03     14.90 o 
  -6   4   7        8.43        4.01      6.91 o 
  -5   4   7     1140.06     1168.78     26.31 o 
  -4   4   7      280.04      262.67     11.37 o 
  -3   4   7       20.92       41.31      5.40 o 
  -2   4   7      485.90      459.15     13.04 o 
  -1   4   7      485.67      463.68     12.17 o 
   0   4   7       54.60       43.85      7.38 o 
   1   4   7     2442.09     2303.40     38.18 o 
   2   4   7      824.69      856.01     25.07 o 
   3   4   7      161.46      158.66      9.71 o 
   4   4   7        5.88       -4.10      6.67 o 
   5   4   7      182.65      193.21     20.02 o 
   6   4   7      642.69      659.30     34.52 o 
   7   4   7       53.58       43.98     17.31 o 
 -11   5   7     1046.45     1061.03     64.60 o 
 -10   5   7     2524.77     2625.05     71.97 o 
  -9   5   7     2342.78     2437.26     65.28 o 
  -8   5   7      648.07      691.60     30.78 o 
  -7   5   7        3.81        1.75      5.08 o 
  -6   5   7      160.85      182.07     13.72 o 
  -5   5   7       18.76       37.80      6.48 o 
  -4   5   7     6079.14     5913.05     78.14 o 
  -3   5   7     8410.23     8166.45     99.73 o 
  -2   5   7     1730.87     1704.58     28.95 o 
  -1   5   7      171.70      163.02      9.91 o 
   0   5   7     3414.35     3416.84     62.65 o 
   1   5   7     3138.43     3047.74     40.59 o 
   2   5   7     1766.08     1772.61     30.52 o 
   3   5   7     1468.68     1444.03     28.26 o 
   4   5   7      712.21      698.86     24.35 o 
   5   5   7      181.56      197.40     34.27 o 
   6   5   7      523.73      491.22     31.47 o 
   7   5   7      473.63      456.61     32.70 o 
 -11   6   7       30.02       19.34     17.25 o 
 -10   6   7      279.24      273.70     24.91 o 
  -9   6   7      113.31      117.24     17.40 o 
  -8   6   7     1510.67     1499.45     46.75 o 
  -7   6   7     3294.24     3249.36     55.35 o 
  -6   6   7        7.28        7.14      4.98 o 
  -5   6   7        6.65        7.31      5.56 o 
  -4   6   7     1120.43     1101.66     24.70 o 
  -3   6   7     2978.92     2777.78     43.10 o 
  -2   6   7     7700.98     7341.36     89.79 o 
  -1   6   7     5714.41     5533.43     91.25 o 
   0   6   7      794.72      684.12     18.48 o 
   1   6   7       38.74       26.12      7.08 o 
   2   6   7      194.02      172.20      9.75 o 
   3   6   7      466.10      471.70     15.89 o 
   4   6   7     4238.24     4386.10     72.64 o 
   5   6   7      369.04      373.92     31.43 o 
   6   6   7       51.91       56.76     14.67 o 
   7   6   7        0.01       18.53     12.36 o 
 -10   7   7        3.71        5.21      9.70 o 
  -9   7   7        0.23       -0.71      9.96 o 
  -8   7   7      156.13      172.60     17.89 o 
  -7   7   7      179.49      215.42     18.20 o 
  -6   7   7     2816.28     2845.90     49.30 o 
  -5   7   7     2499.13     2397.83     42.38 o 
  -4   7   7      179.77      195.49     10.80 o 
  -3   7   7     6601.89     6345.02     81.79 o 
  -2   7   7     2319.93     2256.44     42.72 o 
  -1   7   7     1228.29     1156.98     32.20 o 
   0   7   7       68.96       59.14      6.78 o 
   1   7   7     1322.52     1311.16     38.61 o 
   2   7   7       17.04       14.26      4.63 o 
   3   7   7       34.23       25.81      5.80 o 
   4   7   7       21.79       23.37      7.83 o 
   5   7   7       18.47       15.56      7.72 o 
   6   7   7      101.56      133.73     19.36 o 
   7   7   7       79.23      130.86     21.10 o 
 -10   8   7        0.74      -10.48     11.44 o 
  -9   8   7       18.58       21.31     10.76 o 
  -8   8   7      369.64      299.06     27.16 o 
  -7   8   7        3.33       -2.47      9.03 o 
  -6   8   7     4204.12     4102.21     63.84 o 
  -5   8   7     1039.90     1051.17     25.85 o 
  -4   8   7      358.67      321.33     13.49 o 
  -3   8   7     5413.89     5348.41     71.97 o 
  -2   8   7     9719.62     9539.99    115.00 o 
  -1   8   7     2420.82     2399.04     51.53 o 
   0   8   7       92.38      111.02      8.44 o 
   1   8   7       53.03       52.96     15.34 o 
   2   8   7     1407.99     1329.92     26.80 o 
   3   8   7      619.01      657.82     21.41 o 
   4   8   7       33.57       27.00      6.77 o 
   5   8   7       10.73       27.62      8.50 o 
   6   8   7     1119.58     1163.87     46.47 o 
   7   8   7       23.11       28.26     13.39 o 
 -10   9   7     2109.62     2198.66     66.02 o 
  -9   9   7      542.60      496.66     28.81 o 
  -8   9   7       28.88       46.98     12.23 o 
  -7   9   7      283.37      317.64     21.13 o 
  -6   9   7     1208.63     1173.83     42.79 o 
  -5   9   7     1366.46     1358.70     30.49 o 
  -4   9   7     1971.89     1944.99     36.43 o 
  -3   9   7      633.98      616.65     17.96 o 
  -2   9   7      130.71      151.84     13.35 o 
  -1   9   7      168.97      163.10      9.42 o 
   0   9   7      296.89      229.48     23.06 o 
   1   9   7      333.63      318.57     14.07 o 
   2   9   7      453.46      450.96     15.26 o 
   3   9   7       14.68       26.55      6.12 o 
   4   9   7       62.36       64.90      8.85 o 
   5   9   7      184.60      152.45     15.27 o 
   6   9   7     2564.33     2602.21     72.85 o 
   7   9   7     3073.47     3078.68     84.35 o 
 -10  10   7        2.17       20.37     13.77 o 
  -9  10   7       97.96       89.33     15.38 o 
  -8  10   7       29.77       26.27     10.21 o 
  -7  10   7       95.97       96.23     13.94 o 
  -6  10   7      965.39     1041.43     34.86 o 
  -5  10   7      587.52      608.42     26.45 o 
  -4  10   7        4.23        7.58      4.73 o 
  -3  10   7      262.89      223.24     19.98 o 
  -2  10   7     1712.42     1667.45     42.74 o 
  -1  10   7     2620.99     2559.03     56.07 o 
   0  10   7     1302.65     1261.77     36.53 o 
   1  10   7       61.91       65.32     12.20 o 
   2  10   7      186.94      166.91     10.40 o 
   3  10   7      473.47      481.94     17.46 o 
   4  10   7        2.30        2.09      5.57 o 
   5  10   7      148.97      160.71     15.61 o 
   6  10   7        7.89       11.50      8.76 o 
 -10  11   7       37.10       30.79     13.45 o 
  -9  11   7       83.91      106.27     22.60 o 
  -8  11   7       25.23       14.68     10.07 o 
  -7  11   7     1172.50     1104.01     39.03 o 
  -6  11   7     2022.90     1988.72     51.45 o 
  -5  11   7       34.47       27.90      6.69 o 
  -4  11   7       10.16       13.22      5.23 o 
  -3  11   7        5.08        1.29      4.00 o 
  -2  11   7      184.08      189.67     15.46 o 
  -1  11   7      141.41      174.33     26.81 o 
   0  11   7       54.02       39.28      9.30 o 
   1  11   7     1254.79     1213.42     84.70 o 
   2  11   7        0.25       -1.25      5.31 o 
   3  11   7      240.14      245.47     16.04 o 
   4  11   7        3.59        5.75      7.12 o 
   5  11   7       58.16       34.47     11.55 o 
   6  11   7      263.76      346.28     27.58 o 
 -10  12   7       25.58       28.99     19.93 o 
  -9  12   7        3.28        6.62     10.24 o 
  -8  12   7      163.25      145.79     18.29 o 
  -7  12   7     1289.55     1380.85     46.04 o 
  -6  12   7      374.46      380.04     22.51 o 
  -5  12   7        6.20       13.65      7.67 o 
  -4  12   7      197.50      183.22     14.27 o 
  -3  12   7      875.69      804.13     29.08 o 
  -2  12   7    11210.70    10752.29    167.38 o 
  -1  12   7     8827.05     8434.04    137.87 o 
   0  12   7      266.28      257.18     18.20 o 
   1  12   7      248.00      257.14     18.81 o 
   2  12   7      507.65      498.08     20.43 o 
   3  12   7       11.29        9.88      7.18 o 
   4  12   7      221.03      202.77     26.17 o 
   5  12   7      144.08      114.08     17.23 o 
   6  12   7      114.68      111.29     18.18 o 
  -9  13   7      578.56      656.95     66.95 o 
  -8  13   7       10.10       13.98     10.49 o 
  -7  13   7       32.69       32.69     10.05 o 
  -6  13   7        1.42       -6.34      6.34 o 
  -5  13   7      349.36      324.81     15.82 o 
  -4  13   7      451.01      428.01     17.24 o 
  -3  13   7     5186.81     4858.36     90.39 o 
  -2  13   7     1592.18     1511.16     58.85 o 
  -1  13   7       96.23      108.15     13.58 o 
   0  13   7      406.30      444.66     23.32 o 
   1  13   7       81.34       84.16     13.33 o 
   2  13   7      551.68      594.63     22.89 o 
   3  13   7     1404.06     1439.69     37.68 o 
   4  13   7      292.73      311.01     19.41 o 
   5  13   7       10.37        1.29      8.95 o 
   6  13   7      347.62      311.77     36.68 o 
  -9  14   7       37.89       25.43     12.47 o 
  -8  14   7      178.77      166.62     19.50 o 
  -7  14   7      161.41      140.96     17.66 o 
  -6  14   7      134.60      114.37     16.00 o 
  -5  14   7      345.40      330.12     18.59 o 
  -4  14   7      438.28      462.04     37.58 o 
  -3  14   7      484.66      487.65     24.11 o 
  -2  14   7      207.36      214.05     17.77 o 
  -1  14   7      160.41      165.86     16.24 o 
   0  14   7      140.94      169.10     21.44 o 
   1  14   7       39.00       25.63      9.42 o 
   2  14   7       11.32        6.31      6.52 o 
   3  14   7       67.91       58.61     20.25 o 
   4  14   7       90.22       84.62     16.27 o 
   5  14   7       35.19       24.51     17.14 o 
  -9  15   7      258.04      292.17     26.27 o 
  -8  15   7        5.89        9.32     10.11 o 
  -7  15   7        1.44        6.35     10.05 o 
  -6  15   7       31.32       17.34      9.34 o 
  -5  15   7      193.20      207.83     14.39 o 
  -4  15   7      745.82      735.92     48.56 o 
  -3  15   7      429.45      437.14     60.12 o 
  -2  15   7      513.34      508.55     25.54 o 
  -1  15   7      969.21      919.07     34.85 o 
   0  15   7       38.66       21.08      8.85 o 
   1  15   7      659.39      662.52     30.87 o 
   2  15   7      977.49     1039.45     39.59 o 
   3  15   7      400.29      360.84     28.06 o 
   4  15   7       22.63       20.82     19.49 o 
   5  15   7       22.32       32.49     12.55 o 
  -8  16   7       56.21       55.87     14.09 o 
  -7  16   7      164.18      160.79     23.67 o 
  -6  16   7      126.85      143.79     29.74 o 
  -5  16   7      212.79      202.84     18.29 o 
  -4  16   7      459.49      432.26     28.90 o 
  -3  16   7     2583.12     2519.58     61.37 o 
  -2  16   7     4273.53     4352.12    102.44 o 
  -1  16   7     1558.07     1421.42     44.96 o 
   0  16   7      130.11      119.93     15.97 o 
   1  16   7      177.97      129.55     16.86 o 
   2  16   7      195.44      190.50     20.10 o 
   3  16   7       57.01       58.42     13.43 o 
   4  16   7      328.47      339.52     27.04 o 
   5  16   7      825.99      919.63     60.07 o 
  -8  17   7      467.98      462.63     30.62 o 
  -7  17   7     1570.15     1743.74     54.73 o 
  -6  17   7       27.24       16.19     17.75 o 
  -5  17   7      272.99      282.95     21.67 o 
  -4  17   7      288.14      315.03     22.45 o 
  -3  17   7      951.59     1009.09     45.49 o 
  -2  17   7       61.74       82.02     14.13 o 
  -1  17   7     1539.12     1541.71     87.48 o 
   0  17   7      516.92      467.19     67.91 o 
   1  17   7      289.20      296.06     23.39 o 
   2  17   7      458.68      433.10     28.40 o 
   3  17   7      196.56      204.73     22.30 o 
   4  17   7      264.77      240.37     33.63 o 
  -8  18   7        3.05        5.94      9.96 o 
  -7  18   7       30.44       36.83     17.28 o 
  -6  18   7        0.51        6.22     13.30 o 
  -5  18   7       56.32       46.48     11.75 o 
  -4  18   7      553.98      552.23     35.93 o 
  -3  18   7      526.95      490.45     26.66 o 
  -2  18   7       18.93       26.97      9.94 o 
  -1  18   7        8.00        5.06      8.48 o 
   0  18   7       51.13       56.36     12.92 o 
   1  18   7       91.85       69.84     42.29 o 
   2  18   7       68.02       72.20     15.13 o 
   3  18   7      150.12      166.82     21.53 o 
   4  18   7      497.97      475.47     45.95 o 
  -7  19   7       28.54       41.53     21.09 o 
  -6  19   7       14.08       20.62     14.58 o 
  -5  19   7      774.28      880.48     53.91 o 
  -4  19   7      695.10      756.80     34.47 o 
  -3  19   7      412.26      428.17     26.97 o 
  -2  19   7      115.21      115.87     20.80 o 
  -1  19   7      145.15      160.40     19.12 o 
   0  19   7      461.20      479.45     29.24 o 
   1  19   7       35.16       36.32     12.96 o 
   2  19   7        1.43        3.73     12.81 o 
   3  19   7      100.59      143.19     30.27 o 
  -6  20   7        1.87        1.05     15.63 o 
  -5  20   7       27.11        9.35     15.05 o 
  -4  20   7      192.20      173.85     38.14 o 
  -3  20   7      209.68      193.82     20.30 o 
  -2  20   7      464.82      412.29     27.66 o 
  -1  20   7      893.61      867.53     38.49 o 
   0  20   7     1166.02     1197.68     48.33 o 
   1  20   7     1051.20     1106.37     45.61 o 
   2  20   7      210.21      243.81     35.49 o 
  -5  21   7        8.06        0.64     15.45 o 
  -4  21   7        1.08       -5.88      8.83 o 
  -3  21   7      319.85      349.91     59.43 o 
  -2  21   7      242.15      237.97     36.66 o 
  -1  21   7      111.84      122.64     18.17 o 
   0  21   7       75.47       60.56     14.52 o 
   1  21   7       17.68      -13.65     13.65 o 
   2  21   7      125.16       71.80     24.28 o 
  -4  22   7      292.79      267.98     24.52 o 
  -3  22   7      223.74      221.77     22.80 o 
  -2  22   7       43.79       45.34     14.15 o 
  -1  22   7      663.37      685.53     35.88 o 
   0  22   7     1783.29     1681.72     82.31 o 
   1  22   7      516.70      409.48     43.80 o 
  -3  23   7      340.72      379.85     41.24 o 
  -2  23   7      207.88      227.13     35.38 o 
  -1  23   7      448.68      348.08     40.72 o 
 -11   0   8      788.78      713.64     52.98 o 
 -10   0   8       15.03       17.66     15.51 o 
  -9   0   8      485.95      520.96     40.43 o 
  -8   0   8     1233.37     1234.72     58.85 o 
  -7   0   8      742.24      807.92     44.44 o 
  -6   0   8      794.20      750.88     39.73 o 
  -5   0   8     9748.73     9547.78    205.82 o 
  -4   0   8    14667.21    14077.87    281.16 o 
  -3   0   8       28.95       43.48      7.32 o 
  -2   0   8      686.72      664.01     20.58 o 
  -1   0   8    13986.85    13939.13    193.20 o 
   0   0   8     4005.77     3822.60     75.61 o 
   1   0   8      747.13      721.49     32.71 o 
   2   0   8      364.48      371.58     18.21 o 
   3   0   8      576.58      568.65     39.68 o 
   4   0   8      156.14      195.88     28.23 o 
   5   0   8       10.43        6.80     14.52 o 
   6   0   8        0.23      -13.19     13.71 o 
   7   0   8       37.75       58.32     23.53 o 
 -11   1   8      352.75      306.23     27.29 o 
 -10   1   8     1603.55     1542.52     52.60 o 
  -9   1   8     1648.43     1626.13     51.05 o 
  -8   1   8       44.60       73.84     13.24 o 
  -7   1   8       46.83       58.99     13.42 o 
  -6   1   8       92.21       98.35     12.45 o 
  -5   1   8        8.32        3.34      4.60 o 
  -4   1   8        0.02        5.76      3.81 o 
  -3   1   8      334.80      335.35     12.16 o 
  -2   1   8      889.81      943.48     17.83 o 
  -1   1   8      594.39      543.19     16.27 o 
   0   1   8     6659.77     6621.30     70.63 o 
   1   1   8     1956.53     1927.55     29.44 o 
   2   1   8      355.05      398.32     21.81 o 
   3   1   8       92.90       77.36     13.07 o 
   4   1   8     1159.31     1277.36     59.02 o 
   5   1   8      121.57      131.95     18.82 o 
   6   1   8      186.09      145.11     21.57 o 
   7   1   8      299.40      291.02     29.05 o 
 -11   2   8      125.18      116.76     20.10 o 
 -10   2   8       33.97       26.08     20.74 o 
  -9   2   8       41.50       21.97     10.24 o 
  -8   2   8      185.70      187.57     14.03 o 
  -7   2   8       27.51       24.88      9.96 o 
  -6   2   8      466.47      536.96     18.97 o 
  -5   2   8     2168.46     2102.14     64.05 o 
  -4   2   8      449.73      392.93     14.17 o 
  -3   2   8      283.61      223.38     11.13 o 
  -2   2   8       51.02       42.58      5.12 o 
  -1   2   8     1250.16     1168.52     23.39 o 
   0   2   8       64.40       54.80      6.22 o 
   1   2   8      771.27      749.82     16.93 o 
   2   2   8        4.37        6.50      4.57 o 
   3   2   8        4.80       12.08      7.93 o 
   4   2   8      179.84      163.79     33.55 o 
   5   2   8      217.69      219.08     44.06 o 
   6   2   8       19.64       12.98     11.48 o 
   7   2   8      128.38      106.19     19.42 o 
 -11   3   8      248.83      218.55     24.55 o 
 -10   3   8     1182.71     1266.05     47.30 o 
  -9   3   8     2026.35     2013.93     58.20 o 
  -8   3   8      954.46      979.91     49.35 o 
  -7   3   8       15.12        6.36      5.89 o 
  -6   3   8      323.84      351.56     15.47 o 
  -5   3   8       46.32       46.12      7.02 o 
  -4   3   8      781.12      685.95     19.14 o 
  -3   3   8      400.81      320.51     12.13 o 
  -2   3   8      378.01      356.98     12.01 o 
  -1   3   8     1925.62     1776.99     35.03 o 
   0   3   8     3488.47     3323.02     49.42 o 
   1   3   8      791.38      766.04     17.36 o 
   2   3   8      247.71      255.64     11.32 o 
   3   3   8      245.65      267.17     20.34 o 
   4   3   8     1057.01     1064.70     40.50 o 
   5   3   8      789.51      816.28     97.45 o 
   6   3   8      294.97      292.87     26.69 o 
   7   3   8       44.38       39.60     15.03 o 
 -11   4   8       19.71       14.30     12.03 o 
 -10   4   8       69.57       67.22     15.54 o 
  -9   4   8     1430.29     1495.23     49.55 o 
  -8   4   8     2986.50     3017.47     70.56 o 
  -7   4   8      235.05      212.68     13.66 o 
  -6   4   8      510.52      502.34     18.33 o 
  -5   4   8     1105.21     1055.45     25.58 o 
  -4   4   8        6.72        5.22      4.05 o 
  -3   4   8     1748.05     1669.52     30.55 o 
  -2   4   8    18206.74    17965.13    227.34 o 
  -1   4   8    22911.18    22798.89    310.16 o 
   0   4   8     6793.41     6678.16    105.74 o 
   1   4   8        3.94       -0.05      3.09 o 
   2   4   8      920.83      858.75     22.84 o 
   3   4   8       56.18       78.91      9.60 o 
   4   4   8        8.73        9.89      7.64 o 
   5   4   8      138.73      145.52     23.56 o 
   6   4   8      234.30      221.46     48.94 o 
   7   4   8      122.18      126.62     20.84 o 
 -11   5   8      302.68      328.79     39.79 o 
 -10   5   8      519.81      556.45     32.06 o 
  -9   5   8        4.03       -7.78      7.78 o 
  -8   5   8      306.32      292.84     21.84 o 
  -7   5   8       76.34       74.04      9.40 o 
  -6   5   8     1222.60     1171.91     28.81 o 
  -5   5   8     1115.07     1105.14     26.41 o 
  -4   5   8     1314.26     1401.94     28.98 o 
  -3   5   8     1961.25     2071.06     35.48 o 
  -2   5   8      414.39      372.26     12.42 o 
  -1   5   8      452.85      448.76     18.99 o 
   0   5   8      196.85      154.49     13.83 o 
   1   5   8       27.56       29.20      4.90 o 
   2   5   8       52.73       35.68      9.37 o 
   3   5   8       68.41       78.60      9.88 o 
   4   5   8        0.67       -4.80      7.78 o 
   5   5   8        0.50       -7.25      7.25 o 
   6   5   8       28.77       25.19     11.27 o 
 -10   6   8      856.29      884.96     40.18 o 
  -9   6   8      878.46      889.82     38.25 o 
  -8   6   8      332.90      328.06     36.39 o 
  -7   6   8       85.34       88.28     10.33 o 
  -6   6   8       16.57       20.21      6.24 o 
  -5   6   8     1503.64     1402.60     30.55 o 
  -4   6   8      125.33      153.64      9.94 o 
  -3   6   8     5475.85     5275.83     71.01 o 
  -2   6   8     2106.91     1890.32     61.50 o 
  -1   6   8      599.28      533.74     47.72 o 
   0   6   8     2768.33     2636.47     44.32 o 
   1   6   8     3059.01     2936.67     41.22 o 
   2   6   8      444.91      426.90     14.92 o 
   3   6   8     2270.16     2287.77     39.20 o 
   4   6   8      209.15      204.07     20.12 o 
   5   6   8      758.39      728.19     67.56 o 
   6   6   8      557.04      614.59     34.80 o 
 -10   7   8     1693.60     1780.90     58.32 o 
  -9   7   8     1428.36     1462.13     49.29 o 
  -8   7   8     1657.57     1656.50     49.95 o 
  -7   7   8     1019.16     1025.39     41.51 o 
  -6   7   8       17.68        6.63      8.99 o 
  -5   7   8       71.17       78.21      8.52 o 
  -4   7   8      100.92      120.05      9.25 o 
  -3   7   8       55.97       46.27     15.29 o 
  -2   7   8        0.59       -1.06      3.69 o 
  -1   7   8      450.08      453.07     20.39 o 
   0   7   8     1592.16     1523.41     34.33 o 
   1   7   8     1889.17     1843.58     48.94 o 
   2   7   8     2415.24     2358.23     38.95 o 
   3   7   8     1010.48      967.43     32.36 o 
   4   7   8      115.38       71.46     18.66 o 
   5   7   8      171.74      120.61     18.03 o 
   6   7   8     1592.37     1606.59     85.51 o 
 -10   8   8      186.31      179.73     31.80 o 
  -9   8   8        0.67       -6.20     10.83 o 
  -8   8   8      974.66      961.71     37.28 o 
  -7   8   8     1882.23     1978.08     67.53 o 
  -6   8   8     1306.78     1326.96     31.73 o 
  -5   8   8      371.48      366.20     15.63 o 
  -4   8   8      159.17      171.60     10.87 o 
  -3   8   8     1085.15     1115.81     25.00 o 
  -2   8   8     2556.95     2441.23     54.03 o 
  -1   8   8     1313.99     1280.82     62.56 o 
   0   8   8       25.70       21.67      5.51 o 
   1   8   8       54.48       65.28     13.13 o 
   2   8   8      162.70      154.47     10.41 o 
   3   8   8     1706.26     1711.99     33.95 o 
   4   8   8      610.26      623.68     24.87 o 
   5   8   8        5.34       25.58     14.20 o 
   6   8   8       18.59       41.59     14.20 o 
 -10   9   8      194.33      239.46     24.21 o 
  -9   9   8        6.51       16.91     10.23 o 
  -8   9   8      351.96      404.14     48.80 o 
  -7   9   8        2.95       -2.13      9.93 o 
  -6   9   8      844.72      852.09     25.34 o 
  -5   9   8      738.37      732.55     22.18 o 
  -4   9   8      288.38      308.92     16.88 o 
  -3   9   8       86.52      114.62     12.22 o 
  -2   9   8      426.57      438.93     23.24 o 
  -1   9   8      116.52       90.95     11.50 o 
   0   9   8      855.67      809.02     22.39 o 
   1   9   8      172.01      150.33     11.17 o 
   2   9   8      143.80      130.74     10.08 o 
   3   9   8      101.23       85.43      9.61 o 
   4   9   8      401.28      382.71     20.67 o 
   5   9   8        2.55        7.11      9.30 o 
   6   9   8      327.67      291.50     26.88 o 
 -10  10   8      113.37      102.33     19.78 o 
  -9  10   8      327.47      304.49     24.79 o 
  -8  10   8      535.65      564.49     29.90 o 
  -7  10   8     3314.56     3318.81     73.93 o 
  -6  10   8     2055.21     2044.87     41.70 o 
  -5  10   8      223.17      225.87     13.26 o 
  -4  10   8     1149.23     1209.87     28.40 o 
  -3  10   8     5867.02     5610.97     98.42 o 
  -2  10   8     4895.11     4647.48    166.55 o 
  -1  10   8      268.03      265.18     17.74 o 
   0  10   8        5.48       -2.13      5.86 o 
   1  10   8     2116.90     2105.15     52.31 o 
   2  10   8      448.27      441.93     19.30 o 
   3  10   8        5.60        6.27      5.86 o 
   4  10   8       59.88       41.68     17.13 o 
   5  10   8        7.81       16.35      9.17 o 
   6  10   8      204.06      194.71     23.48 o 
 -10  11   8     1433.87     1460.68     53.91 o 
  -9  11   8      736.35      852.66     38.62 o 
  -8  11   8        1.88       15.69      9.36 o 
  -7  11   8        2.77        2.94      7.78 o 
  -6  11   8      128.83      128.66     11.65 o 
  -5  11   8      630.67      572.43     20.95 o 
  -4  11   8      843.32      823.35     30.09 o 
  -3  11   8      780.08      724.04     57.45 o 
  -2  11   8      116.98      100.12     12.66 o 
  -1  11   8       13.16       24.50     14.81 o 
   0  11   8      206.26      219.67     17.45 o 
   1  11   8     2780.23     2636.98     74.18 o 
   2  11   8     1981.90     1914.68     43.04 o 
   3  11   8        6.15       11.84      7.60 o 
   4  11   8      138.47      120.54     13.76 o 
   5  11   8       36.20       20.49     11.33 o 
  -9  12   8      340.24      330.06     26.47 o 
  -8  12   8       90.59       98.54     16.08 o 
  -7  12   8        0.25       -2.62      7.05 o 
  -6  12   8      206.05      192.69     13.54 o 
  -5  12   8       18.60       19.22      6.42 o 
  -4  12   8      519.96      441.19     22.55 o 
  -3  12   8     1630.83     1572.13     43.56 o 
  -2  12   8     1689.25     1704.94     46.90 o 
  -1  12   8      979.41      892.51     40.90 o 
   0  12   8      956.29      914.39     33.50 o 
   1  12   8      759.65      795.85     31.69 o 
   2  12   8       63.53       53.20      9.58 o 
   3  12   8     1053.39     1100.72     33.08 o 
   4  12   8       84.92       76.10     18.52 o 
   5  12   8        3.38        6.63      9.34 o 
  -9  13   8       32.11       38.22     13.82 o 
  -8  13   8       19.19       14.52     10.51 o 
  -7  13   8       75.47      104.27     21.61 o 
  -6  13   8        9.59       11.16      6.21 o 
  -5  13   8     1049.44     1029.89     42.60 o 
  -4  13   8      595.17      581.03     27.85 o 
  -3  13   8      343.55      349.52     20.83 o 
  -2  13   8        8.09       12.58     11.94 o 
  -1  13   8       21.37       20.07      8.29 o 
   0  13   8       69.24       71.09     22.31 o 
   1  13   8     1401.71     1394.14    102.82 o 
   2  13   8     2515.53     2474.24     51.37 o 
   3  13   8      228.43      225.95     16.95 o 
   4  13   8      113.50      110.71     15.07 o 
   5  13   8       10.31        5.62      9.50 o 
  -9  14   8      176.99      209.49     23.22 o 
  -8  14   8     1154.89     1264.74     88.62 o 
  -7  14   8     1291.76     1395.07     46.28 o 
  -6  14   8      254.71      257.19     29.75 o 
  -5  14   8      240.74      239.80     20.62 o 
  -4  14   8      112.36      103.64     13.74 o 
  -3  14   8     2393.87     2479.94     59.76 o 
  -2  14   8     5761.59     5640.32    105.93 o 
  -1  14   8     3377.05     3104.03     70.48 o 
   0  14   8     1472.31     1341.56     46.65 o 
   1  14   8      314.84      325.35     22.86 o 
   2  14   8      205.92      192.40     15.64 o 
   3  14   8       93.39      118.62     13.79 o 
   4  14   8        1.23       -0.01      7.55 o 
   5  14   8       99.71      110.08     26.20 o 
  -9  15   8      443.26      400.20     35.14 o 
  -8  15   8     2127.57     2194.10    142.44 o 
  -7  15   8      344.11      360.58     25.15 o 
  -6  15   8      716.32      605.77     43.05 o 
  -5  15   8       20.40       18.93      8.85 o 
  -4  15   8      679.17      612.59     28.36 o 
  -3  15   8        4.02        4.13      6.28 o 
  -2  15   8      664.51      626.57     37.99 o 
  -1  15   8      714.32      662.51     31.72 o 
   0  15   8      108.71      108.20     15.56 o 
   1  15   8       65.51       77.20     14.46 o 
   2  15   8      736.67      745.91     65.79 o 
   3  15   8      152.66      159.50     24.51 o 
   4  15   8       26.09       26.54     12.09 o 
  -8  16   8      104.42       82.51     20.83 o 
  -7  16   8       10.79       11.22     10.43 o 
  -6  16   8      161.68      141.57     25.44 o 
  -5  16   8      232.84      239.07     20.19 o 
  -4  16   8        1.83        4.01      7.56 o 
  -3  16   8       25.86       26.41      9.39 o 
  -2  16   8      442.87      379.15     54.61 o 
  -1  16   8     2214.15     2219.57     69.88 o 
   0  16   8        9.65        8.17      8.30 o 
   1  16   8      538.15      513.56     37.50 o 
   2  16   8      174.12      183.98     20.66 o 
   3  16   8       14.90       17.22     16.12 o 
   4  16   8        0.03        2.77     10.32 o 
  -8  17   8      359.16      404.41     29.01 o 
  -7  17   8       21.30       14.87     15.74 o 
  -6  17   8       39.49        9.99     14.29 o 
  -5  17   8        7.00       -4.90      8.17 o 
  -4  17   8      133.73      103.92     21.99 o 
  -3  17   8       57.85       42.60     10.76 o 
  -2  17   8       31.49       30.35     11.15 o 
  -1  17   8       75.64      100.72     15.56 o 
   0  17   8      364.59      349.72     25.60 o 
   1  17   8      112.51      106.34     17.04 o 
   2  17   8       28.20       15.20     12.32 o 
   3  17   8       55.44       66.12     16.37 o 
  -7  18   8      633.49      672.05     50.31 o 
  -6  18   8      602.02      673.97     48.33 o 
  -5  18   8      585.00      663.86     56.78 o 
  -4  18   8      998.99     1025.28     39.60 o 
  -3  18   8      842.47      844.77     35.67 o 
  -2  18   8      285.41      258.83     22.27 o 
  -1  18   8      285.67      264.23     23.67 o 
   0  18   8      609.32      583.94     31.32 o 
   1  18   8      818.07      863.09     38.95 o 
   2  18   8       45.86       16.20     11.64 o 
   3  18   8       83.31       40.20     19.46 o 
  -6  19   8      395.64      369.57     39.50 o 
  -5  19   8        0.16        1.31      9.28 o 
  -4  19   8      770.04      757.35     34.80 o 
  -3  19   8      648.11      665.59     32.42 o 
  -2  19   8       37.39       35.72     12.02 o 
  -1  19   8      258.92      234.41     22.46 o 
   0  19   8      185.40      156.05     19.90 o 
   1  19   8      165.64      138.98     19.78 o 
   2  19   8      284.76      290.92     37.35 o 
  -6  20   8      109.80       78.48     23.18 o 
  -5  20   8      677.38      642.37     48.56 o 
  -4  20   8      205.98      212.51     27.85 o 
  -3  20   8        1.19        4.43      8.48 o 
  -2  20   8       22.18       11.77     10.09 o 
  -1  20   8      383.84      380.55     27.80 o 
   0  20   8      203.41      193.74     28.44 o 
   1  20   8        2.94       23.06     18.30 o 
   2  20   8        0.43        0.06     15.63 o 
  -4  21   8      132.68      115.61     18.56 o 
  -3  21   8      277.30      262.42     32.41 o 
  -2  21   8      104.71       97.09     17.14 o 
  -1  21   8      234.18      212.74     22.82 o 
   0  21   8     1261.87     1242.85     70.00 o 
   1  21   8      476.22      502.48     49.03 o 
  -4  22   8       82.71       58.73     22.07 o 
  -3  22   8      149.74       94.51     26.08 o 
  -2  22   8     1027.60     1082.23     65.24 o 
  -1  22   8     1696.80     1691.37     83.19 o 
 -11   1   9       52.97       36.41     14.66 o 
 -10   1   9     1414.71     1347.05     50.34 o 
  -9   1   9     2694.46     2628.73     68.17 o 
  -8   1   9     1654.47     1669.81     39.26 o 
  -7   1   9      226.03      199.35     14.16 o 
  -6   1   9     2000.53     1946.90     48.63 o 
  -5   1   9     3500.80     3389.80     54.28 o 
  -4   1   9      944.78      948.71     23.20 o 
  -3   1   9       97.52       70.55      6.83 o 
  -2   1   9       31.42       35.04      4.64 o 
  -1   1   9     1837.06     1835.20     27.53 o 
   0   1   9     1451.59     1441.41     29.12 o 
   1   1   9       50.19       48.15      6.86 o 
   2   1   9       55.25       64.77      9.01 o 
   3   1   9     1609.13     1677.02     51.79 o 
   4   1   9      964.05      992.88     41.34 o 
   5   1   9      290.13      261.12     25.39 o 
   6   1   9       55.61       58.14     16.67 o 
 -11   2   9        4.98       -3.49     10.90 o 
 -10   2   9      748.96      696.58     35.47 o 
  -9   2   9     1452.92     1474.27     49.18 o 
  -8   2   9      972.73      991.03     43.83 o 
  -7   2   9      579.45      601.60     21.51 o 
  -6   2   9     1855.67     1898.47     38.77 o 
  -5   2   9     2236.35     2339.66     42.36 o 
  -4   2   9      256.79      271.50     12.38 o 
  -3   2   9      293.01      263.72     11.39 o 
  -2   2   9     5938.82     5911.14     81.60 o 
  -1   2   9     4347.92     4283.46     76.00 o 
   0   2   9     2020.68     1975.03     39.16 o 
   1   2   9      481.64      474.34     16.82 o 
   2   2   9        8.62       16.50      6.41 o 
   3   2   9      570.09      616.30     30.75 o 
   4   2   9     1132.64     1134.10     44.67 o 
   5   2   9       40.12       25.91     26.26 o 
   6   2   9      238.71      219.01     41.30 o 
 -11   3   9      889.71      888.44     41.55 o 
 -10   3   9      248.62      278.35     24.87 o 
  -9   3   9      305.31      287.46     27.39 o 
  -8   3   9       48.05       53.94      9.55 o 
  -7   3   9       81.77       75.09     17.28 o 
  -6   3   9       24.96       20.37      6.72 o 
  -5   3   9       35.59       43.39     10.05 o 
  -4   3   9       84.62       65.46     11.53 o 
  -3   3   9      194.55      173.38      9.85 o 
  -2   3   9       44.86       61.58      6.28 o 
  -1   3   9     3685.38     3670.94     54.76 o 
   0   3   9     3474.75     3467.96     52.63 o 
   1   3   9       26.44       45.02      7.42 o 
   2   3   9       41.79       38.48      7.58 o 
   3   3   9      635.24      665.46     31.32 o 
   4   3   9      268.13      244.63     22.62 o 
   5   3   9      428.95      424.13     30.10 o 
   6   3   9       70.35       48.27     18.68 o 
 -10   4   9      176.15      211.31     22.27 o 
  -9   4   9      725.68      728.80     34.31 o 
  -8   4   9      338.67      313.21     17.18 o 
  -7   4   9      111.07       98.15     11.18 o 
  -6   4   9      134.09      125.49     10.94 o 
  -5   4   9      202.78      235.01     13.14 o 
  -4   4   9      873.94      847.50     38.73 o 
  -3   4   9        5.00        9.79      4.27 o 
  -2   4   9      664.80      628.81     30.03 o 
  -1   4   9      271.10      254.87     15.11 o 
   0   4   9     2746.92     2463.75    177.87 o 
   1   4   9      150.81      174.76      9.48 o 
   2   4   9      972.05      981.33     27.73 o 
   3   4   9      571.04      556.38     48.59 o 
   4   4   9       43.34       28.66     12.61 o 
   5   4   9      310.46      337.16     27.32 o 
   6   4   9        4.74       15.90     11.91 o 
 -10   5   9      469.36      438.97     29.64 o 
  -9   5   9      558.10      535.61     30.31 o 
  -8   5   9       40.04       62.97     12.50 o 
  -7   5   9       27.69       33.71      7.73 o 
  -6   5   9       12.68       11.68      6.22 o 
  -5   5   9      264.73      231.65     12.91 o 
  -4   5   9      515.44      516.24     17.15 o 
  -3   5   9      430.97      428.54     23.92 o 
  -2   5   9     1056.03     1077.41     31.17 o 
  -1   5   9     6994.32     6808.20    120.19 o 
   0   5   9     5333.88     5283.35     73.64 o 
   1   5   9     4702.69     4661.93     68.28 o 
   2   5   9     1372.42     1411.36     28.87 o 
   3   5   9      304.86      275.18     21.95 o 
   4   5   9        7.30        1.39      8.38 o 
   5   5   9       17.34        6.10      9.63 o 
   6   5   9       71.07       60.97     15.91 o 
 -10   6   9        5.97       23.47     11.94 o 
  -9   6   9      454.14      440.76     27.68 o 
  -8   6   9     1325.84     1417.62     46.16 o 
  -7   6   9     3900.95     3839.63     64.25 o 
  -6   6   9     3707.54     3704.92     60.60 o 
  -5   6   9      150.45      129.19     10.43 o 
  -4   6   9      605.33      549.52     17.99 o 
  -3   6   9      627.18      571.59     17.17 o 
  -2   6   9     3339.16     3194.25     63.12 o 
  -1   6   9     1395.50     1287.94     35.77 o 
   0   6   9       32.66       32.36      6.46 o 
   1   6   9        0.10       -4.29      4.29 o 
   2   6   9      288.57      284.50     13.48 o 
   3   6   9       75.59       85.32     14.42 o 
   4   6   9      395.04      421.37     28.27 o 
   5   6   9       47.32       31.88     15.22 o 
   6   6   9       24.87       24.66     12.09 o 
 -10   7   9      481.41      433.59     29.81 o 
  -9   7   9        0.21       -0.98      8.76 o 
  -8   7   9       44.41       63.23     13.29 o 
  -7   7   9      431.71      451.96     19.13 o 
  -6   7   9     1238.70     1284.87     31.56 o 
  -5   7   9      610.32      608.78     20.11 o 
  -4   7   9     1616.73     1600.93     32.77 o 
  -3   7   9       76.29       62.14      9.79 o 
  -2   7   9      237.26      216.56     14.90 o 
  -1   7   9       44.46       23.85      7.35 o 
   0   7   9      182.21      196.03     14.12 o 
   1   7   9      234.71      247.00     13.84 o 
   2   7   9       13.64       11.11      5.68 o 
   3   7   9      474.52      472.47     20.85 o 
   4   7   9      322.90      277.86     23.94 o 
   5   7   9       16.52       15.85     20.74 o 
   6   7   9        2.78       14.94     12.01 o 
 -10   8   9        6.18        5.31     17.28 o 
  -9   8   9      457.86      440.44     28.18 o 
  -8   8   9     2639.35     2733.61     68.14 o 
  -7   8   9     1121.15     1118.01     30.70 o 
  -6   8   9      225.27      214.68     13.80 o 
  -5   8   9      265.41      284.13     14.59 o 
  -4   8   9      471.61      441.69     35.31 o 
  -3   8   9     1105.23     1108.88     48.56 o 
  -2   8   9     1374.28     1359.49     38.12 o 
  -1   8   9      232.78      254.69     17.08 o 
   0   8   9     1503.91     1435.64     32.08 o 
   1   8   9      229.50      229.98     13.70 o 
   2   8   9      319.85      303.35     14.44 o 
   3   8   9       88.52       85.16      9.83 o 
   4   8   9       31.65       40.51     12.50 o 
   5   8   9      345.10      336.56     32.82 o 
 -10   9   9     1173.47     1217.98     48.00 o 
  -9   9   9     1528.90     1614.57     53.16 o 
  -8   9   9      756.74      757.83     34.06 o 
  -7   9   9      107.84      127.42     17.83 o 
  -6   9   9      884.72      885.74     26.21 o 
  -5   9   9      983.49     1044.49     27.42 o 
  -4   9   9     1261.54     1152.46     80.17 o 
  -3   9   9     2572.89     2503.34     56.78 o 
  -2   9   9        6.46       13.15      6.67 o 
  -1   9   9      392.45      346.60     19.90 o 
   0   9   9      383.34      389.79     21.01 o 
   1   9   9     4864.33     4713.12    104.54 o 
   2   9   9     3867.19     3853.35     76.72 o 
   3   9   9      113.97      128.34     11.60 o 
   4   9   9      298.97      261.73     23.13 o 
   5   9   9      243.10      270.06     26.98 o 
 -10  10   9       28.72       32.95     13.24 o 
  -9  10   9      142.19      152.42     22.39 o 
  -8  10   9      616.21      689.59     32.48 o 
  -7  10   9      106.80      115.97     13.83 o 
  -6  10   9        8.46        4.39      5.45 o 
  -5  10   9      215.94      200.09     15.30 o 
  -4  10   9       28.04       25.77      8.76 o 
  -3  10   9      217.65      241.15     17.38 o 
  -2  10   9     2133.49     2133.17     52.96 o 
  -1  10   9     1118.85     1058.88     35.26 o 
   0  10   9       43.27       33.43      9.49 o 
   1  10   9       19.50       29.07      9.38 o 
   2  10   9       54.47       68.12     10.37 o 
   3  10   9       43.50       26.99     15.63 o 
   4  10   9        2.58      -12.46     12.46 o 
   5  10   9      166.02      132.33     28.23 o 
 -10  11   9      219.14      241.13     34.16 o 
  -9  11   9      404.78      415.92     28.58 o 
  -8  11   9      108.99      103.94     24.37 o 
  -7  11   9        0.34       -1.57      5.94 o 
  -6  11   9       20.54       21.25      6.69 o 
  -5  11   9      190.49      200.44     16.98 o 
  -4  11   9     1717.72     1678.38     46.17 o 
  -3  11   9     1299.50     1280.64     42.29 o 
  -2  11   9        0.69       -2.83      5.75 o 
  -1  11   9      505.67      512.84     24.78 o 
   0  11   9       84.75       95.47     13.30 o 
   1  11   9      749.00      806.20     32.43 o 
   2  11   9      223.26      236.31     16.38 o 
   3  11   9       89.93       87.46     12.33 o 
   4  11   9      300.94      304.92     24.98 o 
   5  11   9      311.89      306.25     38.40 o 
  -9  12   9      205.37      194.55     26.93 o 
  -8  12   9     2526.01     2536.08     67.39 o 
  -7  12   9     2136.44     2247.62     59.85 o 
  -6  12   9       51.47       55.65      9.28 o 
  -5  12   9      369.76      293.41     20.06 o 
  -4  12   9      423.59      415.85     22.63 o 
  -3  12   9     2621.88     2656.83     63.41 o 
  -2  12   9     2493.10     2464.71     62.04 o 
  -1  12   9     2011.52     2029.46     53.50 o 
   0  12   9     1751.24     1694.83     48.69 o 
   1  12   9       13.56       18.67     18.33 o 
   2  12   9     1355.04     1393.73     42.67 o 
   3  12   9      217.23      220.84     30.69 o 
   4  12   9        7.87       -0.80     10.14 o 
   5  12   9        0.69        3.78     14.93 o 
  -9  13   9      420.02      421.21     30.22 o 
  -8  13   9       20.92       18.67     10.72 o 
  -7  13   9      156.38      156.71     22.39 o 
  -6  13   9       23.31       20.89      8.81 o 
  -5  13   9      148.74      131.71     19.14 o 
  -4  13   9        2.11        5.67      7.35 o 
  -3  13   9      580.88      589.63     27.64 o 
  -2  13   9      396.89      388.64     23.48 o 
  -1  13   9      212.18      194.55     18.38 o 
   0  13   9     1616.92     1589.95     47.95 o 
   1  13   9     3906.68     3741.45     82.03 o 
   2  13   9      786.14      795.01     28.56 o 
   3  13   9      133.43      121.69     14.64 o 
   4  13   9       42.03       23.58     12.30 o 
  -9  14   9       54.78       40.71     13.42 o 
  -8  14   9       22.08       22.19     13.27 o 
  -7  14   9       29.62       12.25      9.58 o 
  -6  14   9       51.13       56.65     18.79 o 
  -5  14   9       35.10       25.86      9.14 o 
  -4  14   9        0.76       -5.94      7.04 o 
  -3  14   9      112.72       70.82     14.73 o 
  -2  14   9      327.97      243.99     19.72 o 
  -1  14   9      255.29      220.61     19.59 o 
   0  14   9      427.93      391.23     24.91 o 
   1  14   9      304.34      273.08     22.44 o 
   2  14   9       78.06       70.12     11.77 o 
   3  14   9        2.98       12.65      8.15 o 
   4  14   9       68.38       59.44     12.38 o 
  -9  15   9       15.91       10.34     15.34 o 
  -8  15   9       67.81       66.03     14.76 o 
  -7  15   9       40.74       38.75     17.60 o 
  -6  15   9       28.61       34.15     12.02 o 
  -5  15   9      199.74      202.33     18.80 o 
  -4  15   9        5.42        4.74     10.83 o 
  -3  15   9      115.11       94.84     27.30 o 
  -2  15   9       78.48       76.23     14.73 o 
  -1  15   9      738.81      695.53     65.64 o 
   0  15   9     1540.86     1476.40     48.10 o 
   1  15   9     1783.64     1842.85     68.75 o 
   2  15   9      529.36      517.37     24.25 o 
   3  15   9       24.90       17.76     12.52 o 
   4  15   9       54.40       87.25     24.86 o 
  -8  16   9     1835.82     1937.15     87.77 o 
  -7  16   9     2030.09     2017.43     85.97 o 
  -6  16   9      469.21      463.35     27.69 o 
  -5  16   9      170.04      170.31     19.46 o 
  -4  16   9      626.94      644.06     30.68 o 
  -3  16   9       89.78      112.37     15.89 o 
  -2  16   9       10.50       11.94      9.01 o 
  -1  16   9      554.24      534.78     29.03 o 
   0  16   9     1321.10     1250.28     45.72 o 
   1  16   9      302.27      320.85     28.14 o 
   2  16   9       90.84       73.67     15.28 o 
   3  16   9      182.76      181.42     25.12 o 
  -7  17   9       39.48       30.09     17.43 o 
  -6  17   9      601.57      608.56     46.30 o 
  -5  17   9      138.03      105.34     16.17 o 
  -4  17   9       16.31       11.40      8.76 o 
  -3  17   9       74.93       71.90     13.55 o 
  -2  17   9       42.12       19.38     11.85 o 
  -1  17   9       57.48       68.36     20.51 o 
   0  17   9      101.58       96.51     16.64 o 
   1  17   9       54.83       63.23     14.53 o 
   2  17   9       98.41       90.25     23.29 o 
   3  17   9       84.86       92.65     25.79 o 
  -6  18   9      742.67      624.82     47.40 o 
  -5  18   9      165.49      149.49     18.76 o 
  -4  18   9      158.76      160.14     19.04 o 
  -3  18   9       26.42       18.98     14.67 o 
  -2  18   9      174.89      140.81     18.21 o 
  -1  18   9        5.26        8.42     11.50 o 
   0  18   9       21.72        4.51      9.85 o 
   1  18   9       66.54       57.31     15.92 o 
   2  18   9      469.08      463.80     44.44 o 
  -6  19   9      854.32      811.88     54.43 o 
  -5  19   9      775.20      733.80     37.44 o 
  -4  19   9       50.81       52.14     13.31 o 
  -3  19   9        3.62       11.36      9.30 o 
  -2  19   9       22.85       31.01     11.83 o 
  -1  19   9      987.69      951.84     41.06 o 
   0  19   9     1046.58     1071.84     57.74 o 
   1  19   9      196.49      222.37     34.51 o 
  -5  20   9      297.62      274.94     34.10 o 
  -4  20   9      179.79      173.23     20.33 o 
  -3  20   9      157.75      135.17     20.71 o 
  -2  20   9      304.15      289.22     29.05 o 
  -1  20   9      524.25      511.63     32.55 o 
   0  20   9      554.48      579.34     48.04 o 
   1  20   9       24.95       64.89     24.63 o 
  -4  21   9      168.13      209.59     32.88 o 
  -3  21   9       38.29       16.27     15.80 o 
  -2  21   9       34.68       17.72     16.21 o 
  -1  21   9        6.37        7.55     15.92 o 
 -10   0  10     1459.87     1381.34     70.70 o 
  -9   0  10     1898.10     1845.81     53.76 o 
  -8   0  10     1371.30     1420.14     64.25 o 
  -7   0  10     3102.76     3047.03     96.55 o 
  -6   0  10     2061.47     2128.31     52.17 o 
  -5   0  10       46.86       72.26     10.62 o 
  -4   0  10      589.98      654.12     24.39 o 
  -3   0  10      446.54      526.11     20.88 o 
  -2   0  10      548.54      492.92     19.46 o 
  -1   0  10      111.87      136.63     17.89 o 
   0   0  10     2796.16     2720.68     80.75 o 
   1   0  10     1379.75     1434.87     40.57 o 
   2   0  10        1.43        6.91     11.79 o 
   3   0  10     3252.87     3527.67    118.68 o 
   4   0  10     1590.16     1720.47     81.15 o 
   5   0  10        2.45       17.49     17.95 o 
 -10   1  10       28.79       29.22     19.95 o 
  -9   1  10      330.15      269.24     17.71 o 
  -8   1  10      758.49      701.23     28.23 o 
  -7   1  10      374.26      321.65     17.25 o 
  -6   1  10     1665.95     1546.89     35.20 o 
  -5   1  10      414.27      387.47     16.18 o 
  -4   1  10      377.46      420.73     13.77 o 
  -3   1  10       14.32       17.68      4.23 o 
  -2   1  10      675.86      670.75     16.12 o 
  -1   1  10     2857.53     2904.63     46.95 o 
   0   1  10      800.40      809.32     27.90 o 
   1   1  10      912.77      943.81     22.70 o 
   2   1  10     1790.30     1862.68     54.16 o 
   3   1  10       31.22       31.18     13.17 o 
   4   1  10      335.40      355.01     28.09 o 
   5   1  10        1.27        5.31     11.89 o 
 -10   2  10       88.85      102.16     18.47 o 
  -9   2  10      691.02      700.09     40.81 o 
  -8   2  10     1073.89      993.20     47.82 o 
  -7   2  10      410.94      391.01     18.24 o 
  -6   2  10       17.73       20.07     11.14 o 
  -5   2  10      526.83      552.82     19.27 o 
  -4   2  10        0.62        0.55      4.16 o 
  -3   2  10     2075.34     2025.99     32.18 o 
  -2   2  10      713.00      694.94     20.07 o 
  -1   2  10      596.19      622.79     18.64 o 
   0   2  10     2116.14     2101.73     59.02 o 
   1   2  10      273.19      281.37     17.95 o 
   2   2  10      332.38      287.24     22.37 o 
   3   2  10      480.28      465.48     35.44 o 
   4   2  10       55.57       60.02     15.69 o 
   5   2  10       21.30       10.04     25.50 o 
 -10   3  10      153.85      172.50     21.33 o 
  -9   3  10      331.07      347.47     25.73 o 
  -8   3  10      156.50      157.93     23.26 o 
  -7   3  10      213.41      219.43     14.54 o 
  -6   3  10     3307.54     3295.12     56.44 o 
  -5   3  10     1046.83     1093.93     31.50 o 
  -4   3  10      112.05      111.72      9.44 o 
  -3   3  10        8.13       13.28      5.28 o 
  -2   3  10     2454.59     2481.38     43.34 o 
  -1   3  10     2409.34     2387.35     50.22 o 
   0   3  10     2061.55     2105.81     38.73 o 
   1   3  10      845.73      891.24     50.97 o 
   2   3  10      727.86      743.12     32.51 o 
   3   3  10      774.34      823.15     42.93 o 
   4   3  10       33.95       41.44     13.13 o 
   5   3  10        5.66        6.15     16.41 o 
 -10   4  10      414.07      412.87     29.10 o 
  -9   4  10      198.39      208.17     21.00 o 
  -8   4  10      247.78      251.16     16.21 o 
  -7   4  10     2364.52     2365.01     52.34 o 
  -6   4  10     2107.06     2042.28     41.49 o 
  -5   4  10      301.84      362.50     15.99 o 
  -4   4  10       32.21       28.75      6.28 o 
  -3   4  10      857.65      796.00     27.36 o 
  -2   4  10     1008.45      979.83     30.26 o 
  -1   4  10        7.81        7.16      5.03 o 
   0   4  10       31.55       27.53      8.83 o 
   1   4  10      491.31      535.67     24.49 o 
   2   4  10      727.46      743.34     25.31 o 
   3   4  10     1023.63     1123.27     43.07 o 
   4   4  10      327.85      351.29     33.08 o 
   5   4  10        4.93       -5.17      8.79 o 
 -10   5  10        1.83        1.82      9.61 o 
  -9   5  10      377.50      404.58     27.20 o 
  -8   5  10       19.69       22.07      7.73 o 
  -7   5  10       76.62       70.01     10.04 o 
  -6   5  10      821.81      785.67     42.02 o 
  -5   5  10      482.97      480.44     18.08 o 
  -4   5  10       48.43       50.16      7.11 o 
  -3   5  10        2.18       12.41     10.25 o 
  -2   5  10       56.26       75.20     10.66 o 
  -1   5  10        6.58       -1.66      3.91 o 
   0   5  10       28.71       11.86      5.54 o 
   1   5  10      128.36      127.90     14.28 o 
   2   5  10      800.20      778.27     32.55 o 
   3   5  10       18.04       13.57      9.17 o 
   4   5  10      963.32     1032.79     43.79 o 
   5   5  10       77.90       61.96     15.16 o 
 -10   6  10       32.03       24.27     12.96 o 
  -9   6  10      619.97      669.26     32.99 o 
  -8   6  10      389.73      358.50     41.10 o 
  -7   6  10        1.04        0.69      5.69 o 
  -6   6  10      197.40      209.80     16.40 o 
  -5   6  10      773.90      784.61     23.55 o 
  -4   6  10       83.47       93.07     12.00 o 
  -3   6  10      267.33      266.17     17.41 o 
  -2   6  10      243.73      246.18     16.57 o 
  -1   6  10      181.23      158.34     14.32 o 
   0   6  10       37.18       38.65      6.80 o 
   1   6  10     1140.55     1099.82     36.01 o 
   2   6  10     1202.18     1187.27     32.89 o 
   3   6  10      107.01       79.72     15.09 o 
   4   6  10       90.20       96.51     17.95 o 
   5   6  10       30.60       36.86     13.90 o 
 -10   7  10      333.19      286.84     25.73 o 
  -9   7  10      194.55      186.33     55.45 o 
  -8   7  10       94.81      105.18     12.43 o 
  -7   7  10        1.68        2.46      6.00 o 
  -6   7  10      371.04      380.22     17.52 o 
  -5   7  10     1540.97     1539.08     34.22 o 
  -4   7  10     3385.46     3199.17     67.37 o 
  -3   7  10      374.85      374.64     26.20 o 
  -2   7  10        7.46        4.98      5.90 o 
  -1   7  10      701.54      728.12     37.29 o 
   0   7  10     3293.46     3354.66     48.19 o 
   1   7  10     3908.24     3926.76     64.21 o 
   2   7  10     2418.76     2420.35     49.75 o 
   3   7  10      536.14      494.35     79.06 o 
   4   7  10       57.70       47.58     14.09 o 
   5   7  10       73.70       52.43     15.16 o 
 -10   8  10        4.23       -8.04      9.25 o 
  -9   8  10      649.99      655.02     49.29 o 
  -8   8  10     3427.63     3383.47    143.25 o 
  -7   8  10     3121.03     3154.17     57.97 o 
  -6   8  10      264.27      264.74     30.08 o 
  -5   8  10      818.72      841.60     24.81 o 
  -4   8  10     1945.53     1854.72     48.23 o 
  -3   8  10       36.92       32.83      8.83 o 
  -2   8  10      339.40      346.31     19.91 o 
  -1   8  10       11.15       11.67      7.44 o 
   0   8  10        0.04       -1.43      5.09 o 
   1   8  10       97.28      102.62     11.01 o 
   2   8  10        0.27       -4.26      5.37 o 
   3   8  10      344.19      359.10     25.61 o 
   4   8  10      443.07      459.82     56.73 o 
   5   8  10      136.96      181.02     23.21 o 
 -10   9  10       27.57       14.57     10.54 o 
  -9   9  10       47.96       26.97     11.34 o 
  -8   9  10        0.05       -1.01      9.64 o 
  -7   9  10      258.52      233.10     19.09 o 
  -6   9  10      169.66      204.24     16.85 o 
  -5   9  10      130.02      145.78     15.46 o 
  -4   9  10      645.32      632.26     27.30 o 
  -3   9  10        2.67        9.81      6.53 o 
  -2   9  10      210.61      176.38     15.75 o 
  -1   9  10        2.46        1.22      6.23 o 
   0   9  10      344.78      326.22     20.65 o 
   1   9  10       37.44       28.21     28.41 o 
   2   9  10       59.23       47.96      8.32 o 
   3   9  10        6.54       -9.05     16.48 o 
   4   9  10      108.24       98.50     19.46 o 
   5   9  10        5.83       -1.20     14.61 o 
 -10  10  10       60.46       48.45     19.00 o 
  -9  10  10     1601.32     1589.42     53.49 o 
  -8  10  10     4288.47     4473.90     95.19 o 
  -7  10  10     3220.04     3268.31     60.10 o 
  -6  10  10      585.12      601.85     34.74 o 
  -5  10  10       14.81        4.27      7.36 o 
  -4  10  10      112.64      117.35     14.07 o 
  -3  10  10        1.76       -0.89      6.77 o 
  -2  10  10      196.93      172.70     16.52 o 
  -1  10  10     1605.42     1586.81     45.59 o 
   0  10  10     1210.84     1134.49     38.38 o 
   1  10  10      122.77      128.88     16.02 o 
   2  10  10        5.17        1.51      9.34 o 
   3  10  10        2.11        0.60      9.28 o 
   4  10  10      639.69      619.01     50.25 o 
  -9  11  10       24.66       33.41     12.24 o 
  -8  11  10      205.82      210.59     20.62 o 
  -7  11  10      108.42      141.83     13.51 o 
  -6  11  10       30.42       41.64     11.24 o 
  -5  11  10      320.62      284.20     25.12 o 
  -4  11  10     3522.37     3257.85     71.51 o 
  -3  11  10     1337.13     1298.63     49.64 o 
  -2  11  10       60.32       58.98     27.04 o 
  -1  11  10      207.05      223.68     18.58 o 
   0  11  10     2044.94     2046.30     54.35 o 
   1  11  10     3474.22     3450.37    198.03 o 
   2  11  10      511.29      526.55     37.30 o 
   3  11  10       73.57       88.80     12.71 o 
   4  11  10       15.71       -0.35     14.93 o 
  -9  12  10       50.48       43.68     14.83 o 
  -8  12  10        1.64        3.57      9.28 o 
  -7  12  10       38.71       28.10     10.29 o 
  -6  12  10       11.34       25.71      9.54 o 
  -5  12  10        0.81       10.79      9.27 o 
  -4  12  10      392.84      397.23     46.70 o 
  -3  12  10     1036.34      992.93     36.06 o 
  -2  12  10       67.84       72.43     12.72 o 
  -1  12  10        0.25        8.41      7.70 o 
   0  12  10        7.49       -4.54      7.44 o 
   1  12  10      438.30      429.04     26.03 o 
   2  12  10      469.42      427.63     21.70 o 
   3  12  10       13.52       12.96      8.96 o 
   4  12  10        0.59      -11.50     14.87 o 
  -9  13  10        3.20       -4.94     14.64 o 
  -8  13  10       86.61       79.42     24.46 o 
  -7  13  10        0.13        1.41      8.27 o 
  -6  13  10      114.59       86.04     22.60 o 
  -5  13  10      101.48       99.85     14.37 o 
  -4  13  10      155.40      181.53     18.05 o 
  -3  13  10      711.21      676.45     30.19 o 
  -2  13  10      460.24      417.78     24.40 o 
  -1  13  10      141.31      128.74     30.67 o 
   0  13  10     1417.36     1416.78     53.07 o 
   1  13  10     1739.96     1719.39     52.27 o 
   2  13  10      513.26      499.13     23.45 o 
   3  13  10       18.81       12.93      8.97 o 
   4  13  10       57.57       59.95     22.89 o 
  -9  14  10      456.40      447.18     42.41 o 
  -8  14  10     1417.99     1560.72     76.68 o 
  -7  14  10      846.52      793.11     52.17 o 
  -6  14  10      216.62      167.83     18.48 o 
  -5  14  10      843.81      879.39     35.69 o 
  -4  14  10      287.85      268.91     22.71 o 
  -3  14  10       70.62       42.91     11.05 o 
  -2  14  10       86.20       96.86     25.41 o 
  -1  14  10      513.19      484.16     27.08 o 
   0  14  10        9.70        6.84      9.94 o 
   1  14  10      749.78      763.06     37.58 o 
   2  14  10      377.28      380.62     34.05 o 
   3  14  10       14.05       21.79      9.45 o 
  -8  15  10       23.85       23.70     17.43 o 
  -7  15  10      388.24      328.97     36.13 o 
  -6  15  10      743.27      712.45     33.02 o 
  -5  15  10      269.76      303.93     38.54 o 
  -4  15  10       81.20       96.19     17.28 o 
  -3  15  10       41.36       54.33     12.28 o 
  -2  15  10        9.40        2.09      7.56 o 
  -1  15  10      604.29      588.25     30.53 o 
   0  15  10     1525.58     1453.27     85.42 o 
   1  15  10      531.27      529.10     29.78 o 
   2  15  10      103.30       71.25     12.45 o 
   3  15  10      223.21      221.59     19.26 o 
  -7  16  10       80.66      100.09     24.28 o 
  -6  16  10        2.37        6.75      9.03 o 
  -5  16  10       61.13       53.62     12.52 o 
  -4  16  10      242.94      201.08     28.96 o 
  -3  16  10     1775.95     1755.16     53.46 o 
  -2  16  10      464.18      442.10     27.81 o 
  -1  16  10      214.22      217.03     21.44 o 
   0  16  10      443.14      439.14     28.56 o 
   1  16  10       43.51       25.58     11.95 o 
   2  16  10      115.98      127.59     20.06 o 
  -6  17  10     1064.89     1112.70     43.45 o 
  -5  17  10      626.25      553.49     30.19 o 
  -4  17  10      591.94      512.36     29.02 o 
  -3  17  10       12.74       27.55     12.05 o 
  -2  17  10       21.34       12.03      9.42 o 
  -1  17  10      126.70      111.19     17.04 o 
   0  17  10      679.50      629.32     38.46 o 
   1  17  10      941.01     1063.02     44.75 o 
   2  17  10      846.93      820.18     56.06 o 
  -6  18  10      974.17     1127.86     44.46 o 
  -5  18  10      293.18      311.56     25.29 o 
  -4  18  10       26.51        3.60      9.59 o 
  -3  18  10      188.07      148.58     19.29 o 
  -2  18  10        7.75       -4.84      8.17 o 
  -1  18  10      348.99      320.91     56.52 o 
   0  18  10      540.22      488.03     31.62 o 
   1  18  10        2.21       17.25     19.23 o 
  -5  19  10      146.33      164.57     28.87 o 
  -4  19  10        0.45        5.19      9.35 o 
  -3  19  10       86.11       75.06     15.05 o 
  -2  19  10        2.98       -7.85     10.75 o 
  -1  19  10      239.54      223.18     23.22 o 
   0  19  10      544.38      616.86     49.96 o 
  -5  20  10       18.05       37.76     18.88 o 
  -4  20  10      145.85      127.63     27.19 o 
  -3  20  10        0.18       -3.66     12.90 o 
  -2  20  10       65.67       49.14     19.52 o 
  -1  20  10       67.24       52.69     21.15 o 
 -10   1  11       18.94       19.04     11.91 o 
  -9   1  11      372.00      390.85     21.26 o 
  -8   1  11       13.16        3.87      6.99 o 
  -7   1  11     3917.87     3970.23     67.58 o 
  -6   1  11     6135.11     6041.99     87.97 o 
  -5   1  11     2198.53     2174.05     37.09 o 
  -4   1  11        3.01        4.86      4.21 o 
  -3   1  11       10.58       15.68      4.57 o 
  -2   1  11      301.80      306.47     15.78 o 
  -1   1  11      359.40      380.07     36.16 o 
   0   1  11     1085.53     1139.81     44.38 o 
   1   1  11     2200.47     2205.68     46.03 o 
   2   1  11     1755.18     1860.61     56.33 o 
   3   1  11      146.54      184.00     22.71 o 
   4   1  11       17.90       27.05     13.69 o 
   5   1  11       86.18       84.70     19.02 o 
 -10   2  11      475.20      522.95     32.61 o 
  -9   2  11      313.66      274.19     18.44 o 
  -8   2  11     1409.83     1358.42     36.64 o 
  -7   2  11     2709.41     2624.51     51.50 o 
  -6   2  11      285.17      264.89     33.22 o 
  -5   2  11        1.61       -3.01      5.09 o 
  -4   2  11       44.43       39.78      6.20 o 
  -3   2  11       77.76       71.96      8.76 o 
  -2   2  11     1378.22     1314.82     30.04 o 
  -1   2  11       25.12       16.78     12.55 o 
   0   2  11       82.09       94.68     12.12 o 
   1   2  11      238.39      253.48     22.86 o 
   2   2  11     2323.94     2401.88     80.98 o 
   3   2  11     2528.85     2591.96     72.29 o 
   4   2  11      170.80      207.02     24.43 o 
   5   2  11        9.86        7.93     13.46 o 
 -10   3  11      589.27      618.05     34.29 o 
  -9   3  11       89.10       61.43     11.19 o 
  -8   3  11      587.54      604.03     36.53 o 
  -7   3  11      188.39      174.35     14.09 o 
  -6   3  11      334.91      331.33     16.94 o 
  -5   3  11     1428.13     1470.75     34.51 o 
  -4   3  11     2035.71     1907.63     44.58 o 
  -3   3  11     2107.25     2035.32     40.35 o 
  -2   3  11      550.88      586.54     19.70 o 
  -1   3  11       12.62        2.67      5.66 o 
   0   3  11       97.09      110.80     12.71 o 
   1   3  11      490.67      515.23     27.61 o 
   2   3  11      104.37       94.44     15.97 o 
   3   3  11      132.62      149.27     30.88 o 
   4   3  11      114.16      127.45     31.17 o 
   5   3  11        8.05       -4.28     11.30 o 
 -10   4  11      115.03      143.21     22.19 o 
  -9   4  11      230.73      228.10     17.26 o 
  -8   4  11       17.17       32.57      8.82 o 
  -7   4  11       58.42       49.30      9.69 o 
  -6   4  11     2143.85     2017.46     42.26 o 
  -5   4  11     1343.81     1349.08     37.67 o 
  -4   4  11      348.70      341.56     23.76 o 
  -3   4  11     1183.75     1133.14     34.88 o 
  -2   4  11      547.10      576.00     21.37 o 
  -1   4  11      108.44      121.82     12.46 o 
   0   4  11      105.49      108.19     10.68 o 
   1   4  11      128.42      140.13     21.70 o 
   2   4  11      403.10      422.65     27.39 o 
   3   4  11      353.61      368.04     27.41 o 
   4   4  11       95.30       96.30     17.98 o 
   5   4  11        1.44       -6.14     10.91 o 
 -10   5  11      113.96      120.59     19.32 o 
  -9   5  11        3.99        6.82      9.62 o 
  -8   5  11       66.65       74.84     11.51 o 
  -7   5  11      561.39      499.32     28.34 o 
  -6   5  11      872.19      844.47     25.95 o 
  -5   5  11      669.41      686.51     29.07 o 
  -4   5  11     1689.82     1679.77     45.13 o 
  -3   5  11     1500.52     1583.66     42.96 o 
  -2   5  11     1274.46     1295.66     37.97 o 
  -1   5  11     2230.22     2298.04     43.36 o 
   0   5  11     1418.38     1450.12     33.96 o 
   1   5  11      454.88      449.64     24.44 o 
   2   5  11      764.70      818.96     77.96 o 
   3   5  11       34.11       33.46     12.26 o 
   4   5  11       31.62       21.99     19.61 o 
 -10   6  11       39.98       18.99     15.51 o 
  -9   6  11      470.28      507.99     30.19 o 
  -8   6  11     1847.68     1867.38     43.87 o 
  -7   6  11     2730.55     2653.96     52.24 o 
  -6   6  11     1009.74      990.01     28.44 o 
  -5   6  11      297.97      270.75     19.22 o 
  -4   6  11      836.73      833.81     30.88 o 
  -3   6  11        2.06       -3.85      6.16 o 
  -2   6  11      374.07      410.06     53.27 o 
  -1   6  11      582.48      564.06     20.22 o 
   0   6  11       72.34       60.25      7.71 o 
   1   6  11      190.33      205.48     18.12 o 
   2   6  11      379.90      401.15     39.70 o 
   3   6  11      930.37     1020.60     42.37 o 
   4   6  11      999.08     1024.35     88.47 o 
 -10   7  11        2.99        8.14     10.52 o 
  -9   7  11       47.89       33.61     13.01 o 
  -8   7  11        9.32       12.92      8.24 o 
  -7   7  11      536.80      522.72     25.34 o 
  -6   7  11      647.07      647.33     23.16 o 
  -5   7  11      155.79      145.94     15.49 o 
  -4   7  11       70.61       72.85     23.00 o 
  -3   7  11       22.21       23.03     11.91 o 
  -2   7  11      727.27      771.75     31.08 o 
  -1   7  11      362.65      375.64     21.97 o 
   0   7  11      164.17      168.71     13.15 o 
   1   7  11     1574.17     1617.82     47.21 o 
   2   7  11      482.20      509.60     22.68 o 
   3   7  11      226.03      262.84     26.69 o 
   4   7  11      189.21      209.61     49.61 o 
 -10   8  11       76.49       70.58     21.03 o 
  -9   8  11     1024.25     1068.91     43.25 o 
  -8   8  11      932.28      886.90     29.92 o 
  -7   8  11      503.45      507.80     21.78 o 
  -6   8  11      735.31      772.18     32.03 o 
  -5   8  11      154.55      143.89     15.89 o 
  -4   8  11      787.95      758.49     30.07 o 
  -3   8  11      480.47      487.44     24.01 o 
  -2   8  11      172.74      156.58     15.27 o 
  -1   8  11      750.25      700.68     29.17 o 
   0   8  11       38.62       31.07      8.18 o 
   1   8  11      301.32      283.22     16.88 o 
   2   8  11      121.15      105.35     19.79 o 
   3   8  11      189.42      149.47     19.78 o 
   4   8  11      448.87      410.54     30.80 o 
 -10   9  11       33.52       32.65     18.59 o 
  -9   9  11      121.38      112.63     18.39 o 
  -8   9  11     1225.95     1249.41     35.78 o 
  -7   9  11      945.39      951.86     32.46 o 
  -6   9  11      773.84      815.93     33.33 o 
  -5   9  11     3999.10     4023.16    100.09 o 
  -4   9  11     1697.73     1559.13     45.60 o 
  -3   9  11        5.67        4.94      6.64 o 
  -2   9  11       14.35       15.01     13.68 o 
  -1   9  11      147.25      143.01     15.81 o 
   0   9  11     1455.50     1485.97     47.75 o 
   1   9  11     3437.38     3262.69     72.98 o 
   2   9  11     2208.56     2198.07     61.00 o 
   3   9  11      133.44      122.57     26.61 o 
   4   9  11       66.42       52.11     21.90 o 
 -10  10  11      101.87       88.47     24.34 o 
  -9  10  11       89.49       68.74     14.98 o 
  -8  10  11      763.06      815.40     36.17 o 
  -7  10  11      828.79      810.09     44.73 o 
  -6  10  11       75.36       46.24     11.17 o 
  -5  10  11        0.37       -6.19      6.59 o 
  -4  10  11        6.08        9.11      7.99 o 
  -3  10  11       22.72       21.64      8.60 o 
  -2  10  11       68.33      106.28     14.50 o 
  -1  10  11       69.55       69.53     12.86 o 
   0  10  11      160.70      186.01     24.83 o 
   1  10  11      395.43      400.51     24.64 o 
   2  10  11      294.23      289.80     57.65 o 
   3  10  11       69.55       88.65     22.66 o 
   4  10  11       14.33      -14.52     14.52 o 
  -9  11  11       38.65       62.92     22.63 o 
  -8  11  11      141.24      154.87     18.76 o 
  -7  11  11      176.19      178.84     19.19 o 
  -6  11  11      125.43      129.45     16.62 o 
  -5  11  11      303.52      333.91     22.91 o 
  -4  11  11      386.82      374.90     22.99 o 
  -3  11  11       34.32       39.04     10.45 o 
  -2  11  11      814.54      759.44     26.16 o 
  -1  11  11        2.61        4.01      7.79 o 
   0  11  11     1069.88     1038.81     38.71 o 
   1  11  11      447.75      477.66     27.44 o 
   2  11  11      350.00      326.80     20.18 o 
   3  11  11      114.75       79.93     22.19 o 
  -9  12  11      254.74      257.69     33.92 o 
  -8  12  11     1116.34     1150.31     64.25 o 
  -7  12  11     1247.95     1327.40     78.13 o 
  -6  12  11      575.72      606.34     30.05 o 
  -5  12  11       83.64       96.01     14.80 o 
  -4  12  11      140.32      128.27     34.39 o 
  -3  12  11       14.11       19.16      9.29 o 
  -2  12  11       71.06       94.45     11.95 o 
  -1  12  11        6.13        7.16      8.15 o 
   0  12  11      904.57      875.63     36.24 o 
   1  12  11      652.88      651.90     38.34 o 
   2  12  11        6.46       -3.98      7.07 o 
   3  12  11      239.76      237.74     23.91 o 
  -8  13  11       42.70       37.88     19.00 o 
  -7  13  11       72.55       47.60     13.06 o 
  -6  13  11       99.21       96.02     15.80 o 
  -5  13  11      859.76      840.84     37.82 o 
  -4  13  11     2335.99     2339.38     64.71 o 
  -3  13  11     1003.03     1001.45     37.97 o 
  -2  13  11      303.31      264.66     22.16 o 
  -1  13  11      673.60      656.61     31.46 o 
   0  13  11      665.29      678.32     32.90 o 
   1  13  11      151.17      156.41     19.05 o 
   2  13  11       85.83       91.77     13.62 o 
   3  13  11       62.74       63.15     16.00 o 
  -8  14  11       51.73       49.84     18.94 o 
  -7  14  11      109.86      130.56     17.97 o 
  -6  14  11       61.77       69.84     14.75 o 
  -5  14  11       23.83       22.64     10.90 o 
  -4  14  11      480.02      524.50     31.43 o 
  -3  14  11      701.73      663.50     45.17 o 
  -2  14  11        9.95        3.81      7.86 o 
  -1  14  11      252.37      279.53     23.07 o 
   0  14  11      133.55       98.25     16.60 o 
   1  14  11       14.21       14.89      8.26 o 
   2  14  11       93.11       85.96     13.54 o 
  -7  15  11       38.28       39.55     12.59 o 
  -6  15  11        1.01        5.57      9.61 o 
  -5  15  11      652.04      713.47     33.55 o 
  -4  15  11     1196.12     1219.13     50.71 o 
  -3  15  11      270.86      266.17     22.36 o 
  -2  15  11       30.02       19.27     15.68 o 
  -1  15  11       62.68       62.23     21.29 o 
   0  15  11      413.66      395.28     27.73 o 
   1  15  11      403.08      362.86     21.79 o 
   2  15  11      175.35      195.73     18.44 o 
  -6  16  11      737.38      743.35     36.08 o 
  -5  16  11       54.01       56.00     14.44 o 
  -4  16  11      272.89      225.01     21.79 o 
  -3  16  11      210.95      196.11     20.91 o 
  -2  16  11       42.44       26.47     11.51 o 
  -1  16  11       59.86       51.10     14.14 o 
   0  16  11       29.04       20.29     13.56 o 
   1  16  11      145.10      145.26     16.30 o 
  -6  17  11      522.57      564.00     43.97 o 
  -5  17  11      378.51      393.17     27.99 o 
  -4  17  11       71.89       88.48     17.66 o 
  -3  17  11      393.37      371.96     29.42 o 
  -2  17  11       96.49       72.00     15.68 o 
  -1  17  11      605.14      579.19     33.08 o 
   0  17  11      450.78      414.50     30.05 o 
   1  17  11       18.55       -8.89     16.73 o 
  -6  18  11       42.89       60.76     21.78 o 
  -5  18  11      192.84      238.06     33.58 o 
  -4  18  11       14.33       17.01     18.39 o 
  -3  18  11        2.58       -0.44      9.26 o 
  -2  18  11        7.01        8.25      9.80 o 
  -1  18  11       21.82        3.14     15.22 o 
   0  18  11       94.80      106.77     27.53 o 
  -5  19  11      604.74      607.16     48.27 o 
  -4  19  11       12.21       12.14     15.97 o 
  -3  19  11        2.69       -9.06     13.30 o 
  -2  19  11       95.20       86.79     24.92 o 
  -1  19  11      278.76      230.91     34.85 o 
 -10   0  12      327.65      306.89     26.58 o 
  -9   0  12      290.50      246.86     22.52 o 
  -8   0  12      710.68      665.07     31.63 o 
  -7   0  12      175.32      213.47     19.43 o 
  -6   0  12       22.47       29.34      9.77 o 
  -5   0  12      181.82      163.99     37.15 o 
  -4   0  12      323.28      329.53     19.61 o 
  -3   0  12     1739.23     1762.65     68.31 o 
  -2   0  12      774.14      748.03     42.12 o 
  -1   0  12      632.46      664.50     39.50 o 
   0   0  12      261.22      294.93     27.94 o 
   1   0  12     1486.84     1446.86     69.53 o 
   2   0  12     4033.76     4228.71    136.28 o 
   3   0  12     1295.55     1386.57     75.52 o 
   4   0  12      336.48      277.32     40.61 o 
 -10   1  12       45.21       44.16     10.83 o 
  -9   1  12       14.34       12.13      9.32 o 
  -8   1  12        7.80        5.31      5.97 o 
  -7   1  12     1021.11     1043.75     27.10 o 
  -6   1  12     1836.77     1840.41     35.61 o 
  -5   1  12      334.21      322.96     15.07 o 
  -4   1  12      839.19      887.62     26.29 o 
  -3   1  12     3137.36     3343.98     72.15 o 
  -2   1  12      253.66      283.36     19.43 o 
  -1   1  12       18.28        2.31      6.83 o 
   0   1  12      292.38      286.52     19.49 o 
   1   1  12      799.64      838.69     50.95 o 
   2   1  12      218.20      208.72     22.44 o 
   3   1  12        1.07       -0.77     11.89 o 
   4   1  12        5.80        6.61     13.09 o 
 -10   2  12      471.87      500.23     32.27 o 
  -9   2  12       34.34       49.74     13.04 o 
  -8   2  12       32.78       38.08      9.30 o 
  -7   2  12        9.84       10.15      7.88 o 
  -6   2  12        2.08       -0.82      5.88 o 
  -5   2  12       19.96       32.07      6.62 o 
  -4   2  12       83.37       71.43      9.68 o 
  -3   2  12       65.95       81.55     12.14 o 
  -2   2  12        1.58        5.11      6.94 o 
  -1   2  12      332.68      356.21     21.70 o 
   0   2  12       47.72       41.79     10.42 o 
   1   2  12       33.67       15.87      8.32 o 
   2   2  12      878.68      906.83     40.33 o 
   3   2  12     1212.65     1292.04     51.63 o 
   4   2  12       58.06       56.21     16.98 o 
 -10   3  12      180.84      188.23     22.43 o 
  -9   3  12       74.33       79.40     12.46 o 
  -8   3  12      328.88      314.46     18.73 o 
  -7   3  12     2964.16     2979.08     56.94 o 
  -6   3  12     2578.29     2493.28     49.07 o 
  -5   3  12     2472.60     2463.18     47.18 o 
  -4   3  12      823.37      904.54     40.43 o 
  -3   3  12      137.20      151.54     16.57 o 
  -2   3  12      236.91      203.41     17.35 o 
  -1   3  12      258.37      276.11     19.47 o 
   0   3  12       10.97       10.62      6.65 o 
   1   3  12      259.41      257.12     23.50 o 
   2   3  12      239.01      244.46     23.74 o 
   3   3  12       83.58       71.14     20.56 o 
   4   3  12       52.84       65.55     22.83 o 
 -10   4  12      116.46       96.71     20.27 o 
  -9   4  12       65.08       73.85     12.11 o 
  -8   4  12     1487.14     1455.57     38.93 o 
  -7   4  12     2255.54     2189.46     47.26 o 
  -6   4  12     1079.89     1068.23     35.13 o 
  -5   4  12      284.04      269.57     19.31 o 
  -4   4  12       61.59       57.75     10.84 o 
  -3   4  12     1590.29     1574.13     36.15 o 
  -2   4  12     2978.42     3021.84     53.48 o 
  -1   4  12      338.81      341.91     20.67 o 
   0   4  12      305.29      300.90     16.67 o 
   1   4  12      525.46      554.14     40.46 o 
   2   4  12      662.36      630.77     98.41 o 
   3   4  12      349.32      360.30     28.91 o 
   4   4  12      370.72      335.57     29.55 o 
 -10   5  12      264.96      329.38     76.91 o 
  -9   5  12      170.60      166.16     15.82 o 
  -8   5  12       48.17       70.02     11.35 o 
  -7   5  12      270.47      288.95     17.40 o 
  -6   5  12       66.90       82.43     14.05 o 
  -5   5  12      113.11      137.72     37.27 o 
  -4   5  12      853.37      852.40     32.01 o 
  -3   5  12      129.37      152.15     15.26 o 
  -2   5  12      430.59      459.11     19.05 o 
  -1   5  12      178.44      171.81     17.83 o 
   0   5  12      425.41      427.78     32.65 o 
   1   5  12      709.75      711.55     26.30 o 
   2   5  12        4.64       10.12     14.76 o 
   3   5  12      202.76      219.59     44.09 o 
   4   5  12       38.08       44.69     14.94 o 
 -10   6  12        5.11        7.54     11.23 o 
  -9   6  12        3.69        0.06      7.76 o 
  -8   6  12       14.40       18.81      8.46 o 
  -7   6  12      381.73      389.68     19.76 o 
  -6   6  12     2832.68     2897.15    132.56 o 
  -5   6  12      227.52      253.59     19.29 o 
  -4   6  12     1135.17     1165.10     38.58 o 
  -3   6  12     1198.15     1189.24     42.20 o 
  -2   6  12      487.01      489.25     20.11 o 
  -1   6  12      552.07      534.60     25.08 o 
   0   6  12      305.30      336.54     22.73 o 
   1   6  12        1.03       11.05      6.91 o 
   2   6  12       76.81       83.64     16.40 o 
   3   6  12      202.64      196.73     23.27 o 
 -10   7  12      121.29      102.07     24.05 o 
  -9   7  12      305.84      322.29     26.09 o 
  -8   7  12      609.03      597.84     24.88 o 
  -7   7  12      528.19      527.68     22.36 o 
  -6   7  12     1471.01     1417.44     45.48 o 
  -5   7  12     4243.85     4204.78     86.67 o 
  -4   7  12     1711.93     1718.49     48.47 o 
  -3   7  12      101.31      109.17     14.29 o 
  -2   7  12       11.65       24.11      9.93 o 
  -1   7  12      125.51      147.54     10.94 o 
   0   7  12      753.27      741.65     41.88 o 
   1   7  12     1399.42     1471.00     47.05 o 
   2   7  12      455.03      438.25     28.92 o 
   3   7  12       21.16       28.69     11.79 o 
 -10   8  12       45.42       98.81     24.46 o 
  -9   8  12      386.34      392.53     35.52 o 
  -8   8  12      814.13      858.47     31.78 o 
  -7   8  12      190.84      198.71     19.99 o 
  -6   8  12      269.76      266.09     21.19 o 
  -5   8  12      606.60      638.48     29.79 o 
  -4   8  12       28.32       24.93      9.67 o 
  -3   8  12        4.10        6.09     10.17 o 
  -2   8  12       16.58       29.49     14.23 o 
  -1   8  12       28.91       35.10      8.14 o 
   0   8  12      295.55      301.03     31.78 o 
   1   8  12      587.64      634.71     31.07 o 
   2   8  12      733.57      644.50     36.80 o 
   3   8  12      793.47      917.41     60.88 o 
 -10   9  12       12.70       16.44     14.81 o 
  -9   9  12      235.68      259.11     70.55 o 
  -8   9  12       27.45       35.87     12.19 o 
  -7   9  12        3.10        7.46      8.61 o 
  -6   9  12      122.06      146.63     17.43 o 
  -5   9  12       87.50       96.60     22.71 o 
  -4   9  12       31.36       18.96      9.09 o 
  -3   9  12      152.25      175.70     17.42 o 
  -2   9  12        1.84        4.00      7.84 o 
  -1   9  12      502.55      480.68     26.08 o 
   0   9  12        2.11        5.93      8.79 o 
   1   9  12      183.69      210.40     28.52 o 
   2   9  12       10.37       14.82     11.65 o 
   3   9  12       40.63       71.86     21.90 o 
  -9  10  12      129.27      132.72     19.36 o 
  -8  10  12      312.44      321.40     36.66 o 
  -7  10  12      201.85      213.29     20.49 o 
  -6  10  12      131.39      140.22     17.49 o 
  -5  10  12      368.99      351.85     34.62 o 
  -4  10  12     1000.17      995.87     37.36 o 
  -3  10  12        0.28        0.67      7.89 o 
  -2  10  12      360.86      352.51     23.23 o 
  -1  10  12       12.47       17.97      9.28 o 
   0  10  12      498.62      544.45     28.47 o 
   1  10  12       52.86       45.60     18.59 o 
   2  10  12      325.35      314.75     30.88 o 
   3  10  12     1256.13     1280.61     72.61 o 
  -8  11  12      249.85      256.82     22.94 o 
  -7  11  12      184.22      194.65     20.48 o 
  -6  11  12      866.00      851.19     59.89 o 
  -5  11  12     3763.84     3864.93    129.40 o 
  -4  11  12     2921.53     2854.69     71.71 o 
  -3  11  12      413.95      406.50     29.07 o 
  -2  11  12        6.20        5.29      8.09 o 
  -1  11  12       25.00       12.28      9.86 o 
   0  11  12       32.86       31.42     11.96 o 
   1  11  12      215.78      182.13     20.44 o 
   2  11  12      223.39      248.39     24.04 o 
  -8  12  12       43.66       53.68     20.80 o 
  -7  12  12      186.76      194.75     21.44 o 
  -6  12  12      592.91      624.39     35.99 o 
  -5  12  12      249.85      254.52     21.63 o 
  -4  12  12      146.47      174.89     18.92 o 
  -3  12  12      152.33      170.39     25.47 o 
  -2  12  12      103.52      151.90     18.06 o 
  -1  12  12      155.54      160.43     18.74 o 
   0  12  12       10.28       22.70     10.88 o 
   1  12  12        2.89        0.34      7.05 o 
   2  12  12        7.37       25.83     12.49 o 
  -7  13  12       33.37       23.04     10.90 o 
  -6  13  12      131.64      121.84     30.53 o 
  -5  13  12     1297.57     1372.50     46.95 o 
  -4  13  12      454.81      526.86     40.00 o 
  -3  13  12       44.68       57.54     13.05 o 
  -2  13  12        5.51        1.44     13.71 o 
  -1  13  12        0.87       -0.38      9.13 o 
   0  13  12        2.74       13.16     10.44 o 
   1  13  12      305.18      272.00     19.65 o 
   2  13  12      156.61      149.51     20.84 o 
  -7  14  12     1194.08     1213.01     49.84 o 
  -6  14  12      941.21      964.33     59.51 o 
  -5  14  12        0.04        9.73     10.06 o 
  -4  14  12      216.97      230.13     21.91 o 
  -3  14  12      850.61      848.18     66.51 o 
  -2  14  12     1234.08     1143.75     35.57 o 
  -1  14  12      672.30      668.92     34.05 o 
   0  14  12      455.86      480.66     39.30 o 
   1  14  12        3.69       10.74      8.48 o 
  -7  15  12      530.74      554.30     44.85 o 
  -6  15  12      962.99      970.63     47.55 o 
  -5  15  12      931.33      878.45     46.44 o 
  -4  15  12        5.28        9.81      9.90 o 
  -3  15  12      385.94      347.90     26.08 o 
  -2  15  12      284.51      254.89     19.29 o 
  -1  15  12     1117.48     1160.39     90.82 o 
   0  15  12      183.39      221.55     23.04 o 
   1  15  12       15.90       10.12      8.83 o 
  -7  16  12      212.21      233.70     33.75 o 
  -6  16  12       11.84       12.02     15.92 o 
  -5  16  12        6.35        0.33      9.17 o 
  -4  16  12      130.59      172.35     20.45 o 
  -3  16  12       48.07       34.50     16.03 o 
  -2  16  12       63.54       67.45     12.74 o 
  -1  16  12      194.70      171.39     21.55 o 
   0  16  12       97.25      123.70     18.92 o 
  -6  17  12      795.43      831.63     55.30 o 
  -5  17  12      266.03      264.60     35.03 o 
  -4  17  12       69.62       69.78     25.85 o 
  -3  17  12      113.69      136.95     22.02 o 
  -2  17  12       32.30       26.01     10.03 o 
  -1  17  12       19.17       -0.23     15.10 o 
  -5  18  12        1.75       14.35     15.92 o 
  -4  18  12      380.88      440.27     43.28 o 
  -3  18  12      184.65      220.40     33.87 o 
  -2  18  12        8.28        1.74     15.22 o 
 -10   1  13      148.94      120.44     13.05 o 
  -9   1  13      103.98      105.89     12.04 o 
  -8   1  13     1058.09     1024.33     28.72 o 
  -7   1  13     1057.25     1070.86     27.99 o 
  -6   1  13      285.98      256.74     18.46 o 
  -5   1  13       88.38       99.79     20.62 o 
  -4   1  13      345.40      412.81     24.01 o 
  -3   1  13      487.18      499.69     77.93 o 
  -2   1  13      350.25      342.01     22.62 o 
  -1   1  13      123.39      130.96     21.26 o 
   0   1  13        7.33        1.05      8.25 o 
   1   1  13        1.81       -1.47      9.76 o 
   2   1  13       34.33       24.76     27.27 o 
   3   1  13       16.58       17.24     14.23 o 
 -10   2  13       21.91       33.95      9.03 o 
  -9   2  13        0.41       -1.78      6.37 o 
  -8   2  13        0.96        2.73      5.98 o 
  -7   2  13      115.56       95.39     10.72 o 
  -6   2  13       71.86       91.33      9.96 o 
  -5   2  13       19.93        1.35      5.96 o 
  -4   2  13      624.30      589.42     22.62 o 
  -3   2  13     3401.84     3614.66     78.84 o 
  -2   2  13      726.29      786.16     32.24 o 
  -1   2  13      113.88      107.72     14.84 o 
   0   2  13       25.43       34.85     11.53 o 
   1   2  13      981.16      976.54     52.37 o 
   2   2  13      773.13      738.09     38.13 o 
   3   2  13      443.19      467.77     68.23 o 
 -10   3  13       32.09       37.38     14.12 o 
  -9   3  13       11.66        1.72      8.10 o 
  -8   3  13       39.46       61.77     10.65 o 
  -7   3  13        8.49       20.57      7.94 o 
  -6   3  13      113.24       99.68     18.23 o 
  -5   3  13     2334.64     2288.05     48.16 o 
  -4   3  13     4903.08     5161.59     80.98 o 
  -3   3  13      246.43      222.40     19.52 o 
  -2   3  13     1577.77     1756.08     50.35 o 
  -1   3  13      545.47      545.07     26.79 o 
   0   3  13       52.55       63.12     13.31 o 
   1   3  13       11.55       -1.09     12.69 o 
   2   3  13       39.93       23.53     13.95 o 
   3   3  13       87.73       97.13     19.79 o 
 -10   4  13       28.77        3.43     16.85 o 
  -9   4  13      115.29      102.00     13.85 o 
  -8   4  13       50.95       60.48     11.10 o 
  -7   4  13       75.19       87.29     16.93 o 
  -6   4  13      456.04      463.52     26.12 o 
  -5   4  13      107.41       75.34     13.44 o 
  -4   4  13      459.89      504.42     21.37 o 
  -3   4  13     1009.24      970.02     28.86 o 
  -2   4  13      302.07      295.61     21.57 o 
  -1   4  13      299.23      265.46     27.68 o 
   0   4  13        0.63       -2.06      8.76 o 
   1   4  13        0.82       -9.73      9.73 o 
   2   4  13      306.81      379.87     29.29 o 
   3   4  13      282.91      271.83     27.18 o 
 -10   5  13       49.75       56.46     19.05 o 
  -9   5  13       13.78       13.23      8.81 o 
  -8   5  13       92.01       86.23     12.62 o 
  -7   5  13      755.41      768.78     37.47 o 
  -6   5  13     3826.72     3839.76     83.86 o 
  -5   5  13     4100.73     4092.05     85.79 o 
  -4   5  13     1280.60     1356.58     43.00 o 
  -3   5  13       56.76       71.81     12.01 o 
  -2   5  13      212.80      212.04     19.18 o 
  -1   5  13      433.51      453.87     32.30 o 
   0   5  13       93.64       87.83     15.45 o 
   1   5  13       56.82       43.85     10.50 o 
   2   5  13       34.77       29.09     16.53 o 
   3   5  13       64.77       65.32     25.88 o 
 -10   6  13       10.64        7.84     15.34 o 
  -9   6  13       73.01       92.41     17.80 o 
  -8   6  13       94.65      101.11     13.41 o 
  -7   6  13       13.36        3.81      8.65 o 
  -6   6  13        6.37       -0.47      8.12 o 
  -5   6  13       64.77       63.84     12.49 o 
  -4   6  13      339.96      319.08     22.07 o 
  -3   6  13     1047.43     1125.34     31.87 o 
  -2   6  13      115.64      134.39     16.66 o 
  -1   6  13      221.70      244.03     20.11 o 
   0   6  13      514.15      509.04     28.07 o 
   1   6  13      308.14      299.14     21.00 o 
   2   6  13      178.35      197.52     23.06 o 
   3   6  13      237.81      276.72     27.38 o 
 -10   7  13       24.84       19.69     16.85 o 
  -9   7  13      285.65      323.31     21.23 o 
  -8   7  13      307.93      294.90     24.61 o 
  -7   7  13      120.19      144.83     18.38 o 
  -6   7  13      670.86      701.27     32.71 o 
  -5   7  13       98.03      102.17     15.07 o 
  -4   7  13       18.21        9.25      8.36 o 
  -3   7  13        6.25        5.86      8.36 o 
  -2   7  13      195.29      183.68     22.25 o 
  -1   7  13        2.10        6.25      7.12 o 
   0   7  13      926.40      933.20     54.20 o 
   1   7  13      186.17      157.54     18.42 o 
   2   7  13      166.80      173.47     22.00 o 
  -9   8  13      100.99       84.27     17.28 o 
  -8   8  13       56.90       56.46     14.18 o 
  -7   8  13       92.12      105.19     16.78 o 
  -6   8  13       41.92       46.94     12.04 o 
  -5   8  13      556.93      529.40     27.64 o 
  -4   8  13      375.06      350.73     23.46 o 
  -3   8  13      159.64      175.85     18.13 o 
  -2   8  13      271.81      297.62     21.93 o 
  -1   8  13      434.94      410.35     37.93 o 
   0   8  13       32.66       60.01     20.68 o 
   1   8  13       25.68       14.94     17.14 o 
   2   8  13      450.75      437.36     44.15 o 
  -8   9  13      335.65      310.11     42.38 o 
  -7   9  13      169.18      175.54     20.05 o 
  -6   9  13      707.16      693.74     33.20 o 
  -5   9  13     1641.54     1576.68     49.48 o 
  -4   9  13      713.09      757.74     32.94 o 
  -3   9  13       19.85       22.25      9.99 o 
  -2   9  13       72.97       56.88     15.34 o 
  -1   9  13      108.67      116.44     26.72 o 
   0   9  13        7.61      -11.50     11.50 o 
   1   9  13      143.55      101.66     16.89 o 
   2   9  13        0.22       24.57     16.67 o 
  -8  10  13      178.15      201.03     21.83 o 
  -7  10  13      234.64      215.22     21.58 o 
  -6  10  13       15.41       22.22     21.87 o 
  -5  10  13      100.95      114.43     16.82 o 
  -4  10  13       73.68       73.99     14.17 o 
  -3  10  13      228.87      218.91     51.87 o 
  -2  10  13      409.42      366.77     24.87 o 
  -1  10  13       69.53       88.74     15.36 o 
   0  10  13        9.57       11.15     15.80 o 
   1  10  13        8.64        7.60      9.26 o 
   2  10  13        1.53       26.14     18.36 o 
  -8  11  13       26.19       33.10     12.50 o 
  -7  11  13        0.66       -8.88      8.88 o 
  -6  11  13      125.23      127.50     18.15 o 
  -5  11  13       59.70       60.29     13.68 o 
  -4  11  13        2.37        5.31      8.31 o 
  -3  11  13       74.39       73.35     14.69 o 
  -2  11  13       79.09       87.52     15.74 o 
  -1  11  13        0.45        4.25      9.69 o 
   0  11  13       13.11        6.33     14.76 o 
   1  11  13      239.11      193.09     21.47 o 
  -8  12  13      126.09      148.01     28.46 o 
  -7  12  13      353.16      321.55     25.88 o 
  -6  12  13       77.86      100.78     17.20 o 
  -5  12  13      789.69      767.47     51.58 o 
  -4  12  13      287.88      254.56     22.50 o 
  -3  12  13      239.10      239.33     22.16 o 
  -2  12  13      672.97      785.05     36.02 o 
  -1  12  13     1811.38     1900.73     58.15 o 
   0  12  13      352.01      324.91     25.56 o 
   1  12  13       59.11       56.13     15.13 o 
  -8  13  13       37.69       32.71     18.94 o 
  -7  13  13      461.25      454.92     30.08 o 
  -6  13  13     2594.18     2588.80     96.69 o 
  -5  13  13     2813.47     2806.79    105.84 o 
  -4  13  13      356.78      356.40     41.59 o 
  -3  13  13       21.86       23.32     10.83 o 
  -2  13  13       28.08       30.65     18.59 o 
  -1  13  13      203.85      179.98     41.36 o 
   0  13  13      351.59      338.79     27.05 o 
  -7  14  13      149.18      159.75     29.97 o 
  -6  14  13       54.37       63.87     14.38 o 
  -5  14  13       24.94       18.74     10.76 o 
  -4  14  13      121.97       99.47     16.97 o 
  -3  14  13        6.19       10.99     10.48 o 
  -2  14  13       61.36       44.89     14.19 o 
  -1  14  13       64.48       55.58     14.81 o 
   0  14  13        6.52       14.63     12.81 o 
  -7  15  13      124.83      122.75     27.42 o 
  -6  15  13      968.95     1081.24     63.44 o 
  -5  15  13     1007.65     1034.99     46.18 o 
  -4  15  13      847.79      891.35     39.59 o 
  -3  15  13      133.36      112.17     18.05 o 
  -2  15  13      405.23      363.95     28.25 o 
  -1  15  13      538.75      567.03     33.56 o 
  -6  16  13        0.60       21.55     16.79 o 
  -5  16  13      226.84      195.71     32.01 o 
  -4  16  13      135.90      112.41     25.68 o 
  -3  16  13      112.73      128.44     27.30 o 
  -2  16  13      218.31      182.29     32.65 o 
  -4  17  13       63.12       55.65     21.03 o 
 -10   0  14       80.21       95.50     29.02 o 
  -9   0  14     2369.10     2399.82     75.46 o 
  -8   0  14     2511.77     2687.50     71.51 o 
  -7   0  14       12.22       20.28     10.21 o 
  -6   0  14      131.55      167.82     26.32 o 
  -5   0  14       19.28       26.90     14.17 o 
  -4   0  14     3339.03     3557.47    114.15 o 
  -3   0  14     4844.91     5072.01    144.12 o 
  -2   0  14      167.79      144.94     25.33 o 
  -1   0  14       11.01        6.45     13.48 o 
   0   0  14      416.55      482.91     42.87 o 
   1   0  14      418.35      290.28     37.76 o 
   2   0  14       45.10       29.92     23.06 o 
 -10   1  14        4.90        5.16      9.98 o 
  -9   1  14      109.48      100.25     12.33 o 
  -8   1  14       48.83       52.38      9.69 o 
  -7   1  14        1.27       10.12      6.34 o 
  -6   1  14      220.60      236.43     17.02 o 
  -5   1  14      419.87      427.20     26.36 o 
  -4   1  14       54.11       66.89     15.31 o 
  -3   1  14       43.72       21.83     13.01 o 
  -2   1  14      196.36      249.13     26.32 o 
  -1   1  14        9.10       12.85     10.16 o 
   0   1  14      125.62      129.19     18.06 o 
   1   1  14      459.70      469.32     32.24 o 
   2   1  14       15.88        6.37     14.00 o 
 -10   2  14       67.55       52.24     12.18 o 
  -9   2  14      311.83      282.66     17.80 o 
  -8   2  14      204.57      201.63     15.03 o 
  -7   2  14        2.62        0.97      6.05 o 
  -6   2  14       68.12       41.30      9.57 o 
  -5   2  14       88.20       89.87     15.15 o 
  -4   2  14      269.65      270.80     22.24 o 
  -3   2  14      255.66      239.46     20.93 o 
  -2   2  14      140.99      146.85     17.55 o 
  -1   2  14      424.79      455.65     28.00 o 
   0   2  14      110.56      122.30     17.87 o 
   1   2  14      248.20      238.35     24.75 o 
   2   2  14      215.23      207.60     58.58 o 
 -10   3  14      112.53       90.87     14.55 o 
  -9   3  14       76.77       61.92     10.70 o 
  -8   3  14      137.44      125.77     16.48 o 
  -7   3  14      336.90      293.85     19.28 o 
  -6   3  14      870.81      816.83     32.96 o 
  -5   3  14      855.71      847.51     28.74 o 
  -4   3  14      292.23      335.01     24.67 o 
  -3   3  14       17.77       32.65     11.38 o 
  -2   3  14      107.34      137.40     17.30 o 
  -1   3  14      507.26      489.43     26.96 o 
   0   3  14      572.33      525.63     29.81 o 
   1   3  14      315.39      347.43     28.38 o 
   2   3  14        9.21       12.52     13.71 o 
 -10   4  14        4.97        4.56     11.15 o 
  -9   4  14        0.15       -7.16      8.18 o 
  -8   4  14      110.43      119.83     24.43 o 
  -7   4  14        0.76       13.55      9.33 o 
  -6   4  14       51.33       54.27     10.47 o 
  -5   4  14      572.97      613.27     24.85 o 
  -4   4  14     3393.09     3558.06     81.78 o 
  -3   4  14     1895.00     1984.80     67.70 o 
  -2   4  14      291.34      338.97     23.82 o 
  -1   4  14       74.32       57.63     12.92 o 
   0   4  14        2.63       -2.74     10.29 o 
   1   4  14        1.19        2.24     11.50 o 
   2   4  14        4.43        6.29     11.56 o 
  -9   5  14      676.24      746.09     34.64 o 
  -8   5  14        5.86       -6.38      9.14 o 
  -7   5  14      579.45      605.10     44.29 o 
  -6   5  14        7.90       -5.04     10.22 o 
  -5   5  14      559.94      550.62     23.63 o 
  -4   5  14      139.08      157.72     16.84 o 
  -3   5  14      335.29      315.59     26.00 o 
  -2   5  14      342.19      351.85     24.50 o 
  -1   5  14       48.70       49.20     12.74 o 
   0   5  14       48.33       39.68     13.30 o 
   1   5  14      189.05      207.19     22.96 o 
   2   5  14      192.17      149.77     22.11 o 
  -9   6  14        3.99       -7.01      9.14 o 
  -8   6  14       39.59       38.46     12.80 o 
  -7   6  14        2.19        6.57      9.40 o 
  -6   6  14      410.63      402.67     26.30 o 
  -5   6  14      417.23      430.68     54.98 o 
  -4   6  14      825.59      879.29     33.62 o 
  -3   6  14     1316.19     1460.21     51.03 o 
  -2   6  14      696.24      722.83     33.06 o 
  -1   6  14       35.68       53.48     14.15 o 
   0   6  14      150.06      171.30     23.67 o 
   1   6  14        1.22       -8.42      8.42 o 
  -9   7  14      100.74       88.36     24.34 o 
  -8   7  14        2.47       -8.76      8.76 o 
  -7   7  14       23.16       36.09     12.51 o 
  -6   7  14      394.25      419.49     27.54 o 
  -5   7  14     1223.98     1188.67     42.74 o 
  -4   7  14     1267.52     1276.98     44.08 o 
  -3   7  14       47.02       36.16      9.50 o 
  -2   7  14      269.95      282.83     23.67 o 
  -1   7  14      591.02      622.03     46.07 o 
   0   7  14       58.51       45.60     19.23 o 
   1   7  14        1.66       -9.18      9.18 o 
  -9   8  14      253.21      234.98     33.63 o 
  -8   8  14      247.54      227.13     27.53 o 
  -7   8  14      190.15      167.97     24.63 o 
  -6   8  14      197.82      174.40     19.97 o 
  -5   8  14       69.99       59.60     13.41 o 
  -4   8  14        8.75        2.31      9.11 o 
  -3   8  14       25.42       10.45     10.12 o 
  -2   8  14      183.44      211.96     21.13 o 
  -1   8  14      982.80     1011.65     58.50 o 
   0   8  14      760.06      659.79     47.17 o 
   1   8  14       20.81        7.38     10.63 o 
  -9   9  14        2.59        4.59     15.28 o 
  -8   9  14       30.37        9.64     10.51 o 
  -7   9  14       82.97       50.74     30.96 o 
  -6   9  14        0.58        3.00      8.53 o 
  -5   9  14      102.27       81.80     15.01 o 
  -4   9  14       30.49       34.37     11.72 o 
  -3   9  14      526.51      590.32     30.86 o 
  -2   9  14      144.60      154.18     23.38 o 
  -1   9  14       61.86       83.07     23.93 o 
   0   9  14        1.62       -8.37     15.16 o 
   1   9  14       13.72        2.14      9.67 o 
  -8  10  14        4.11       16.27     15.22 o 
  -7  10  14       95.20      121.26     27.68 o 
  -6  10  14      811.07      777.02     36.78 o 
  -5  10  14       83.37       85.86     15.69 o 
  -4  10  14        2.36        6.89      9.11 o 
  -3  10  14      240.97      230.95     21.85 o 
  -2  10  14     1221.78     1252.26     45.66 o 
  -1  10  14     1163.88     1312.73     68.31 o 
   0  10  14       54.87       96.78     26.32 o 
  -8  11  14        6.73      -13.13     13.13 o 
  -7  11  14      168.23      170.45     45.89 o 
  -6  11  14      888.53      958.13     53.01 o 
  -5  11  14     1108.48     1127.32     44.47 o 
  -4  11  14      391.06      358.14     25.79 o 
  -3  11  14       54.86       32.31     12.65 o 
  -2  11  14      154.56      178.94     20.84 o 
  -1  11  14     1139.01     1208.29     67.44 o 
   0  11  14      148.31      151.21     29.10 o 
  -7  12  14       14.17       11.73     15.16 o 
  -6  12  14       62.71       69.29     15.09 o 
  -5  12  14      273.35      284.14     24.71 o 
  -4  12  14      406.25      365.18     26.80 o 
  -3  12  14      242.19      255.88     42.70 o 
  -2  12  14        4.32        7.28     10.55 o 
  -1  12  14        6.80       29.16     18.47 o 
   0  12  14      123.96       84.29     25.79 o 
  -7  13  14      130.08      178.74     31.54 o 
  -6  13  14      476.21      526.43     74.94 o 
  -5  13  14      440.91      451.47     30.13 o 
  -4  13  14      450.03      445.35     50.74 o 
  -3  13  14        0.70       -1.32     10.93 o 
  -2  13  14      234.75      198.67     47.05 o 
  -1  13  14      167.49      161.02     22.03 o 
  -6  14  14      634.58      670.42     50.66 o 
  -5  14  14      876.42      924.51     59.89 o 
  -4  14  14      509.88      489.65     64.57 o 
  -3  14  14     1115.87     1197.25     47.64 o 
  -2  14  14     1593.15     1712.89     79.41 o 
  -5  15  14        4.28       10.92     16.61 o 
  -4  15  14      116.09      135.00     28.17 o 
  -3  15  14      349.79      410.99     43.10 o 
  -9   1  15        1.30        6.35      7.97 o 
  -8   1  15      238.49      225.55     18.88 o 
  -7   1  15       56.81       66.62     16.09 o 
  -6   1  15       48.40       39.91     14.32 o 
  -5   1  15       44.39       40.69     12.69 o 
  -4   1  15       17.74        6.60      9.68 o 
  -3   1  15      351.41      389.87     26.72 o 
  -2   1  15      140.72      153.73     19.30 o 
  -1   1  15      506.92      563.00     30.99 o 
   0   1  15     1651.06     1699.98     58.38 o 
   1   1  15      826.34      875.09     43.93 o 
  -9   2  15     2115.25     2275.87     55.09 o 
  -8   2  15     1270.13     1246.85     39.13 o 
  -7   2  15       10.68        7.67      7.50 o 
  -6   2  15       40.00       35.37     15.42 o 
  -5   2  15     1597.80     1546.69     51.59 o 
  -4   2  15     2750.22     2732.07     71.27 o 
  -3   2  15      910.29      958.30     39.28 o 
  -2   2  15      931.76     1015.68     40.69 o 
  -1   2  15      691.58      749.69     77.55 o 
   0   2  15        6.03       15.25     12.75 o 
   1   2  15      195.35      181.45     24.07 o 
  -9   3  15      199.23      159.21     17.46 o 
  -8   3  15        7.61       15.55      8.70 o 
  -7   3  15       31.55       10.85     15.37 o 
  -6   3  15      539.81      514.76     46.44 o 
  -5   3  15       26.28       22.28     11.48 o 
  -4   3  15      315.58      374.32     26.99 o 
  -3   3  15      370.25      396.33     27.29 o 
  -2   3  15      168.41      201.67     20.69 o 
  -1   3  15       26.94       43.68     18.94 o 
   0   3  15        4.74       12.96     12.24 o 
   1   3  15       10.05        9.00     13.55 o 
  -9   4  15       46.87       33.65     14.28 o 
  -8   4  15       27.54       16.66      9.37 o 
  -7   4  15       46.41       44.75     10.69 o 
  -6   4  15       19.42       16.52      8.29 o 
  -5   4  15        0.57        6.19     10.11 o 
  -4   4  15      334.44      356.53     29.10 o 
  -3   4  15      918.55      944.02     39.31 o 
  -2   4  15       84.47       65.39     28.44 o 
  -1   4  15      167.10      175.35     22.31 o 
   0   4  15        2.77        8.86     12.32 o 
   1   4  15      223.00      243.33     26.22 o 
  -9   5  15      188.38      173.11     31.54 o 
  -8   5  15       96.71       80.57     18.01 o 
  -7   5  15      106.30      105.97     14.24 o 
  -6   5  15      115.65       99.70     13.85 o 
  -5   5  15      127.18      130.59     19.18 o 
  -4   5  15       16.88        7.37     10.59 o 
  -3   5  15      181.81      167.25     26.08 o 
  -2   5  15      519.82      535.37     30.15 o 
  -1   5  15      907.82      940.10     40.25 o 
   0   5  15      318.25      362.85     27.91 o 
  -9   6  15      328.44      310.79     39.10 o 
  -8   6  15      276.24      229.21     23.96 o 
  -7   6  15      135.59       87.74     18.01 o 
  -6   6  15      322.68      341.66     25.77 o 
  -5   6  15      405.55      444.84     23.24 o 
  -4   6  15      399.03      395.01     63.03 o 
  -3   6  15      514.62      535.42     31.36 o 
  -2   6  15      896.70      932.54     56.61 o 
  -1   6  15      703.48      742.66     36.59 o 
   0   6  15       90.68      113.38     23.64 o 
  -8   7  15      654.81      667.80     36.43 o 
  -7   7  15      572.11      595.55     33.25 o 
  -6   7  15       88.92       84.50     16.06 o 
  -5   7  15      259.41      275.81     26.26 o 
  -4   7  15       34.23       41.64     14.08 o 
  -3   7  15        8.91       14.22     19.93 o 
  -2   7  15      100.05      118.97     18.29 o 
  -1   7  15       40.15       25.97     18.30 o 
   0   7  15      313.97      238.06     33.46 o 
  -8   8  15       38.85       57.05     15.59 o 
  -7   8  15      634.04      719.53     36.52 o 
  -6   8  15      106.35       93.28     16.57 o 
  -5   8  15       16.97       15.23      9.96 o 
  -4   8  15      688.82      785.26     30.52 o 
  -3   8  15     1406.80     1520.15     52.44 o 
  -2   8  15      717.45      692.10     34.93 o 
  -1   8  15       33.32       14.93     17.89 o 
   0   8  15        0.98        2.90     16.32 o 
  -8   9  15      105.99      137.09     29.22 o 
  -7   9  15      284.45      330.28     26.49 o 
  -6   9  15       79.14       69.71     35.64 o 
  -5   9  15      363.41      357.60     26.33 o 
  -4   9  15     1110.27     1048.30     43.34 o 
  -3   9  15       81.78      118.43     19.22 o 
  -2   9  15      501.86      580.33     47.58 o 
  -1   9  15      557.14      599.44     49.03 o 
  -7  10  15       75.89       78.82     16.35 o 
  -6  10  15      270.58      270.44     24.65 o 
  -5  10  15      299.18      288.24     24.98 o 
  -4  10  15      431.41      442.24     29.48 o 
  -3  10  15      236.70      261.84     24.67 o 
  -2  10  15      188.52      209.82     33.63 o 
  -1  10  15      139.25      169.39     31.37 o 
  -7  11  15      164.45      245.49     35.38 o 
  -6  11  15       28.89       31.97     12.89 o 
  -5  11  15      342.52      347.52     49.46 o 
  -4  11  15      752.44      740.98     70.84 o 
  -3  11  15      151.96      122.98     19.55 o 
  -2  11  15       87.83      121.41     28.35 o 
  -6  12  15     1049.95     1092.57     65.82 o 
  -5  12  15      304.57      297.51     25.98 o 
  -4  12  15      344.84      345.40     37.67 o 
  -3  12  15     1106.03     1200.01     71.74 o 
  -2  12  15      904.26     1034.01     65.41 o 
  -5  13  15       26.96       30.79     18.36 o 
  -4  13  15       86.59       87.83     25.21 o 
  -8   0  16      594.29      552.33     48.80 o 
  -7   0  16        2.08       15.97     12.72 o 
  -6   0  16       25.58       15.86     15.80 o 
  -5   0  16      644.40      675.54     50.13 o 
  -4   0  16      928.30     1050.40     61.29 o 
  -3   0  16     2700.03     2727.59    102.88 o 
  -2   0  16     3554.42     3752.54    124.78 o 
  -1   0  16      265.36      303.64     35.61 o 
  -8   1  16      124.20      117.88     18.90 o 
  -7   1  16        1.09       -2.54      8.21 o 
  -6   1  16        1.77        4.72      9.71 o 
  -5   1  16      123.56      132.00     19.17 o 
  -4   1  16      164.31      160.37     20.13 o 
  -3   1  16       23.11       46.05     13.70 o 
  -2   1  16       16.31       -0.29     11.33 o 
  -1   1  16      206.26      352.84     38.28 o 
  -8   2  16       13.04       11.44     10.26 o 
  -7   2  16      352.23      330.88     27.00 o 
  -6   2  16      335.23      317.81     26.81 o 
  -5   2  16        0.55       -4.04      9.08 o 
  -4   2  16      278.45      297.65     25.14 o 
  -3   2  16       87.15      141.44     19.71 o 
  -2   2  16        8.23        9.59     11.99 o 
  -1   2  16       41.88       43.10     21.03 o 
  -8   3  16        0.07        3.14      8.11 o 
  -7   3  16        8.21       25.96     11.24 o 
  -6   3  16       59.79       76.80     16.23 o 
  -5   3  16      215.64      250.90     23.96 o 
  -4   3  16       20.47       21.31     11.91 o 
  -3   3  16       16.35        2.37     10.43 o 
  -2   3  16      528.87      577.60     33.16 o 
  -1   3  16     1241.03     1291.88     49.56 o 
  -8   4  16      422.65      404.96     35.75 o 
  -7   4  16      663.69      684.52     36.72 o 
  -6   4  16      727.39      747.15     38.03 o 
  -5   4  16      329.56      311.64     26.41 o 
  -4   4  16       80.10       66.69     15.50 o 
  -3   4  16      258.03      300.26     25.87 o 
  -2   4  16      677.55      765.19     37.07 o 
  -1   4  16      155.50      196.60     23.62 o 
  -8   5  16      212.47      218.29     19.80 o 
  -7   5  16        0.15        8.98      9.46 o 
  -6   5  16      102.95       81.27     15.95 o 
  -5   5  16       16.47       11.13     11.57 o 
  -4   5  16       10.52        6.25     15.10 o 
  -3   5  16       18.95       35.60     13.49 o 
  -2   5  16      194.62      201.64     22.61 o 
  -1   5  16      411.50      465.96     31.81 o 
  -8   6  16      589.30      613.29     29.65 o 
  -7   6  16      642.49      669.17     30.13 o 
  -6   6  16       17.81        4.91     11.10 o 
  -5   6  16      122.16      108.73     22.74 o 
  -4   6  16      749.40      794.40     39.33 o 
  -3   6  16      160.07      178.80     21.78 o 
  -2   6  16       91.03       77.61     24.57 o 
  -1   6  16       23.39       28.64     20.97 o 
  -7   7  16      360.08      367.80     28.76 o 
  -6   7  16      143.50      143.84     29.48 o 
  -5   7  16      102.51       71.78     16.66 o 
  -4   7  16      155.79      140.03     20.45 o 
  -3   7  16       87.09       91.59     17.70 o 
  -2   7  16      883.43      930.03     61.75 o 
  -7   8  16       75.47       82.43     17.04 o 
  -6   8  16       84.14       51.68     14.37 o 
  -5   8  16       54.28       24.33     12.43 o 
  -4   8  16      127.93       91.28     18.01 o 
  -3   8  16      395.78      417.27     30.52 o 
  -2   8  16     1081.37     1108.37     66.86 o 
  -6   9  16      105.10       98.02     17.85 o 
  -5   9  16       23.74       18.66     11.75 o 
  -4   9  16       62.79       48.55     15.59 o 
  -3   9  16        2.12        6.81     17.98 o 
  -5  10  16       26.25       19.27     24.57 o 
  -4  10  16      694.42      746.17     39.63 o 
  -7   1  17       50.53       34.16     12.75 o 
  -6   1  17       55.62       77.65     35.26 o 
  -5   1  17       21.36       34.87     12.98 o 
  -4   1  17       12.43       10.86     11.36 o 
  -3   1  17       41.86       50.09     37.44 o 
  -7   2  17      215.97      192.57     23.38 o 
  -6   2  17       23.26       38.04     13.74 o 
  -5   2  17        1.73       -3.86     10.91 o 
  -4   2  17       41.49       60.70     19.87 o 
  -3   2  17      446.04      517.54     44.96 o 
  -7   3  17      164.10      211.93     24.77 o 
  -6   3  17      338.95      357.61     29.33 o 
  -5   3  17      230.25      239.53     25.38 o 
  -4   3  17        5.98        8.88     12.50 o 
  -3   3  17        9.08       12.77     12.22 o 
  -6   4  17       76.52       93.40     17.90 o 
  -5   4  17       75.61       71.17     21.20 o 
  -4   4  17      200.45      194.97     23.53 o 
  -3   4  17       10.17       -0.78     11.23 o 
  -6   5  17     1037.35     1123.75     48.78 o 
  -5   5  17      598.62      603.05     35.77 o 
  -4   5  17       27.30       43.63     21.09 o 
  -3   5  17       35.29       45.25     23.64 o 
  -5   6  17       15.00        5.97     12.36 o 
  -4   6  17        2.79       17.73     12.95 o 
                                                 
